# Supplementary material for: Transcription Analysis of the Myometrium of Labouring and Non-Labouring Women
Source: PLoS One. 2016 May 13;11(5):e0155413. doi: 10.1371/journal.pone.0155413 (PMC4866706; doi:10.1371/journal.pone.0155413)
Supplement: S2 File — (XLSX) [file pone.0155413.s002.xlsx]

## Sheet: Sheet1
Gene Symbol	Ilumina Probe ID	Gene Name	Fold Change (Non-labouring to Labouring)	RP-PFP
GSTM1	ILMN_1762255	glutathione S-transferase mu 1	-5.21889	0
GSTM2	ILMN_2201580	glutathione S-transferase mu 2 (muscle)	-2.84581	0
MAMDC2	ILMN_1679391	MAM domain containing 2	-2.14852	0
APCDD1L	ILMN_1689431	adenomatosis polyposis coli down-regulated 1-like	-2.08635	0
FABP4	ILMN_1773006	fatty acid binding protein 4 adipocyte	-2.03985	0
LOC100653336	ILMN_3239073	hypothetical LOC100653336	-1.97087	0
PLCL1	ILMN_1718852	phospholipase C-like 1	-1.86329	0
SVIL	ILMN_1690754	supervillin	-1.86017	0
HCFC1R1	ILMN_1757877	host cell factor C1 regulator 1 (XPO1 dependent)	-1.8579	0
SEPP1	ILMN_1785071	selenoprotein P plasma 1	-1.84175	0
CD34	ILMN_1732799	CD34 molecule	-1.82254	0
GPR161	ILMN_1773940	G protein-coupled receptor 161	-1.8212	0
DKK1	ILMN_1773337	dickkopf homolog 1 (Xenopus laevis)	-1.79004	0
RERG	ILMN_1746359	RAS-like estrogen-regulated growth inhibitor	-1.78649	0
SORBS1	ILMN_1749792	sorbin and SH3 domain containing 1	-1.75267	0
PPP1R3C	ILMN_1736670	protein phosphatase 1 regulatory (inhibitor) subunit 3C	-1.75257	0
LMO3	ILMN_1813295	LIM domain only 3 (rhombotin-like 2)	-1.73687	0
TCEAL4	ILMN_2330341	transcription elongation factor A (SII)-like 4	-1.72967	0
RSPO3	ILMN_1681983	R-spondin 3	-1.70959	0
DCN	ILMN_1683194	decorin	-1.695	0
LMOD1	ILMN_1680948	leiomodin 1 (smooth muscle)	-1.69476	0
CSH2	ILMN_1693617	chorionic somatomammotropin hormone 2	-1.69274	0.0002
CSH1	ILMN_2363475	chorionic somatomammotropin hormone 1 (placental lactogen)	-1.69158	0
DAAM1	ILMN_1787251	dishevelled associated activator of morphogenesis 1	-1.67328	0
MYH11	ILMN_2368834	myosin heavy chain 11 smooth muscle	-1.67168	0
SNORD13	ILMN_1892403	small nucleolar RNA C/D box 13	-1.66905	0
KLRAQ1	ILMN_3271092	KLRAQ motif containing 1	-1.66845	0
PCYOX1	ILMN_1679725	prenylcysteine oxidase 1	-1.66788	0
PI16	ILMN_1766264	peptidase inhibitor 16	-1.66682	0
LINGO2	ILMN_1695978	leucine rich repeat and Ig domain containing 2	-1.66457	0
C7orf58	ILMN_1677038	chromosome 7 open reading frame 58	-1.64651	0
APCDD1	ILMN_1656951	adenomatosis polyposis coli down-regulated 1	-1.63946	0
MYL9	ILMN_1776953	myosin light chain 9 regulatory	-1.6372	0
CSHL1	ILMN_1703545	chorionic somatomammotropin hormone-like 1	-1.63532	0.0426
PDGFA	ILMN_2342695	platelet-derived growth factor alpha polypeptide	-1.61956	0
MATN2	ILMN_1698685	matrilin 2	-1.61303	0
SMTN	ILMN_1785618	smoothelin	-1.61073	0
SLC40A1	ILMN_2053103	solute carrier family 40 (iron-regulated transporter) member 1	-1.60552	0
PTGS1	ILMN_2339835	prostaglandin-endoperoxide synthase 1 (prostaglandin G/H synthase and cyclooxygenase)	-1.59871	0
PGM5	ILMN_1709590	phosphoglucomutase 5	-1.59608	0
GSTM3	ILMN_1736184	glutathione S-transferase mu 3 (brain)	-1.59602	0
FABP3	ILMN_2136971	fatty acid binding protein 3 muscle and heart (mammary-derived growth inhibitor)	-1.58081	0
ALAS2	ILMN_2367126	aminolevulinate delta- synthase 2	-1.57889	0
GH1	ILMN_2328874	growth hormone 1	-1.57351	0.0009
GSN	ILMN_1801043	gelsolin	-1.57295	0
AKR1C3	ILMN_1713124	aldo-keto reductase family 1 member C3 (3-alpha hydroxysteroid dehydrogenase type II)	-1.55829	0
ITPR1	ILMN_1789505	inositol 145-trisphosphate receptor type 1	-1.55434	0
TES	ILMN_1746243	testis derived transcript (3 LIM domains)	-1.55088	0
PALMD	ILMN_3307906	palmdelphin	-1.55028	0
GCOM1	ILMN_1674151	GRINL1A complex locus	-1.55014	0
SH3D19	ILMN_1653133	SH3 domain containing 19	-1.5491	0
IFI44L	ILMN_1723912	interferon-induced protein 44-like	-1.54224	0
SLIT2	ILMN_1676449	slit homolog 2 (Drosophila)	-1.54166	0
SEPT7L	ILMN_1691402	septin 7-like	-1.53796	0
SCARA5	ILMN_1751062	scavenger receptor class A member 5 (putative)	-1.53742	0
RBP1	ILMN_1656837	retinol binding protein 1 cellular	-1.53168	0
AHNAK	ILMN_1714567	AHNAK nucleoprotein	-1.53063	0
RAB9B	ILMN_1679092	RAB9B member RAS oncogene family	-1.53047	0
DDX17	ILMN_1675124	DEAD (Asp-Glu-Ala-Asp) box polypeptide 17	-1.5277	0
CBX7	ILMN_1657361	chromobox homolog 7	-1.52598	0
GLB1L2	ILMN_2144401	galactosidase beta 1-like 2	-1.52352	0
KANK2	ILMN_1716089	KN motif and ankyrin repeat domains 2	-1.52252	0
NR2F2	ILMN_2094360	nuclear receptor subfamily 2 group F member 2	-1.52243	0
SYNM	ILMN_1712075	synemin intermediate filament protein	-1.52109	0
MSX1	ILMN_1777397	msh homeobox 1	-1.52016	0
C14orf28	ILMN_1807031	chromosome 14 open reading frame 28	-1.51869	0
KCNH2	ILMN_1739987	potassium voltage-gated channel subfamily H (eag-related) member 2	-1.51694	0
FKBP9L	ILMN_2089977	FK506 binding protein 9-like	-1.51257	0
COL4A6	ILMN_1675857	collagen type IV alpha 6	-1.51243	0
SH3BGRL	ILMN_1702835	SH3 domain binding glutamic acid-rich protein like	-1.51228	0
PCOLCE2	ILMN_1746888	procollagen C-endopeptidase enhancer 2	-1.51116	0
FAM13B	ILMN_3258795	family with sequence similarity 13 member B	-1.51105	0
TCEAL1	ILMN_2398408	transcription elongation factor A (SII)-like 1	-1.51081	0
PPFIBP1	ILMN_1806320	PTPRF interacting protein binding protein 1 (liprin beta 1)	-1.5101	0
PSG4	ILMN_2384745	pregnancy specific beta-1-glycoprotein 4	-1.50826	0.0281
TSPAN18	ILMN_1699980	tetraspanin 18	-1.50631	0
ACACB	ILMN_1763852	acetyl-CoA carboxylase beta	-1.50444	0
CERS6	ILMN_1767662	ceramide synthase 6	-1.50425	0
PTCHD1	ILMN_1717393	patched domain containing 1	-1.49605	0
TCEAL3	ILMN_1749478	transcription elongation factor A (SII)-like 3	-1.49559	0
GSTM5	ILMN_1750790	glutathione S-transferase mu 5	-1.49552	0
CAST	ILMN_1783627	calpastatin	-1.4944	0
C7	ILMN_1687848	complement component 7	-1.49362	0
PDE8B	ILMN_2301722	phosphodiesterase 8B	-1.48768	0
ANGPT1	ILMN_1677723	angiopoietin 1	-1.48723	0
FAM129A	ILMN_1810725	family with sequence similarity 129 member A	-1.48716	0
DMD	ILMN_1653434	dystrophin	-1.48483	0
NFE2L1	ILMN_1739450	nuclear factor (erythroid-derived 2)-like 1	-1.4811	0
ST13	ILMN_3227994	suppression of tumorigenicity 13 (colon carcinoma) (Hsp70 interacting protein)	-1.48091	0
FBLN5	ILMN_1664176	fibulin 5	-1.47839	0
NGFRAP1	ILMN_1729208	nerve growth factor receptor (TNFRSF16) associated protein 1	-1.47749	0
PHACTR2	ILMN_1790533	phosphatase and actin regulator 2	-1.47519	0
TPM1	ILMN_2360710	tropomyosin 1 (alpha)	-1.47395	0
MAP1B	ILMN_1680154	microtubule-associated protein 1B	-1.47382	0
CLEC3B	ILMN_1682176	C-type lectin domain family 3 member B	-1.47333	0
OMD	ILMN_1749846	osteomodulin	-1.47295	0
TPM4	ILMN_2140974	tropomyosin 4	-1.47283	0
FAM46B	ILMN_1808011	family with sequence similarity 46 member B	-1.47269	0
NACC2	ILMN_1882590	NACC family member 2 BEN and BTB (POZ) domain containing	-1.47165	0
C5orf4	ILMN_1728742	chromosome 5 open reading frame 4	-1.47017	0
MSRB3	ILMN_1779333	methionine sulfoxide reductase B3	-1.46733	0
FABP5	ILMN_3210741	fatty acid binding protein 5 (psoriasis-associated)	-1.46643	0
PPP2R2C	ILMN_2401344	protein phosphatase 2 regulatory subunit B gamma	-1.4662	0
CFH	ILMN_2412192	complement factor H	-1.46083	0
NUDT7	ILMN_3226181	nudix (nucleoside diphosphate linked moiety X)-type motif 7	-1.46074	0
C14orf132	ILMN_1713744	chromosome 14 open reading frame 132	-1.45916	0
GSTT1	ILMN_1730054	glutathione S-transferase theta 1	-1.45909	0
PARVA	ILMN_3307892	parvin alpha	-1.45802	0
DEPTOR	ILMN_1756685	DEP domain containing MTOR-interacting protein	-1.45714	0
PAMR1	ILMN_1658356	peptidase domain containing associated with muscle regeneration 1	-1.4559	0
GPR37	ILMN_2218935	G protein-coupled receptor 37 (endothelin receptor type B-like)	-1.45494	0
AKAP12	ILMN_1715532	A kinase (PRKA) anchor protein 12	-1.45112	0
SPTBN1	ILMN_1661335	spectrin beta non-erythrocytic 1	-1.4484	0
LOC440905	ILMN_1659631	hypothetical LOC440905	-1.44724	0.002
HBA2	ILMN_3240144	hemoglobin alpha 2	-1.44556	0
VCL	ILMN_1661674	vinculin	-1.44432	0
ZCCHC12	ILMN_1679984	zinc finger CCHC domain containing 12	-1.44284	0
FHL1	ILMN_1805842	four and a half LIM domains 1	-1.44165	0
CALD1	ILMN_1717990	caldesmon 1	-1.43964	0
ADH1A	ILMN_1764309	alcohol dehydrogenase 1A (class I) alpha polypeptide	-1.43941	0
NEXN	ILMN_1783276	nexilin (F actin binding protein)	-1.43744	0
NACAD	ILMN_1652246	NAC alpha domain containing	-1.43725	0
IFIT1	ILMN_1707695	interferon-induced protein with tetratricopeptide repeats 1	-1.43508	0
GNG11	ILMN_1782419	guanine nucleotide binding protein (G protein) gamma 11	-1.43162	0
LINC00478	ILMN_1690703	long intergenic non-protein coding RNA 478	-1.43135	0
ZNF519	ILMN_1734734	zinc finger protein 519	-1.42821	0
CYP4B1	ILMN_1659215	cytochrome P450 family 4 subfamily B polypeptide 1	-1.42659	0
ANKRD36B	ILMN_1697377	ankyrin repeat domain 36B	-1.4233	0
OSGIN2	ILMN_1757732	oxidative stress induced growth inhibitor family member 2	-1.42264	0
RNASE4	ILMN_2408572	ribonuclease RNase A family 4	-1.42262	0
FBLN2	ILMN_2390919	fibulin 2	-1.4222	0
HNRNPK	ILMN_1701753	heterogeneous nuclear ribonucleoprotein K	-1.42174	0
HMGB1	ILMN_1809439	high mobility group box 1	-1.42072	0
ALDH1A2	ILMN_1748538	aldehyde dehydrogenase 1 family member A2	-1.41856	0
EDNRA	ILMN_1796629	endothelin receptor type A	-1.41845	0
ILK	ILMN_2358980	integrin-linked kinase	-1.41687	0
CITED2	ILMN_1663092	Cbp/p300-interacting transactivator with Glu/Asp-rich carboxy-terminal domain 2	-1.4163	0
SLC2A12	ILMN_1766261	solute carrier family 2 (facilitated glucose transporter) member 12	-1.41569	0
C2orf74	ILMN_1754501	chromosome 2 open reading frame 74	-1.41437	0
HSD17B6	ILMN_1779855	hydroxysteroid (17-beta) dehydrogenase 6 homolog (mouse)	-1.41365	0
OXTR	ILMN_1804929	oxytocin receptor	-1.41329	0
HLA-DMB	ILMN_1761733	major histocompatibility complex class II DM beta	-1.41124	0
RASSF2	ILMN_1709683	Ras association (RalGDS/AF-6) domain family member 2	-1.41108	0
NT5DC3	ILMN_1756049	5'-nucleotidase domain containing 3	-1.41018	0
ENPP1	ILMN_1700888	ectonucleotide pyrophosphatase/phosphodiesterase 1	-1.40996	0
MTND5P10	ILMN_1743078	MT-ND5 pseudogene 10	-1.40983	0
LOC100507714	ILMN_1815895	HLA class II histocompatibility antigen DRB1-7 beta chain-like	-1.40946	0
RNY5	ILMN_3246433	RNA Ro-associated Y5	-1.40922	0
SLC16A9	ILMN_1732410	solute carrier family 16 member 9 (monocarboxylic acid transporter 9)	-1.40801	0
PLIN4	ILMN_1852022	perilipin 4	-1.40618	0
JAZF1	ILMN_1682727	JAZF zinc finger 1	-1.40602	0
H1F0	ILMN_1757467	H1 histone family member 0	-1.40599	0
EEF2K	ILMN_1789171	eukaryotic elongation factor-2 kinase	-1.40389	0
NLGN4X	ILMN_2341067	neuroligin 4 X-linked	-1.40209	0
HSPB6	ILMN_1721283	heat shock protein alpha-crystallin-related B6	-1.4006	0
GREB1	ILMN_1721170	growth regulation by estrogen in breast cancer 1	-1.40029	0
PQLC3	ILMN_1814213	PQ loop repeat containing 3	-1.39955	0
RAI2	ILMN_1760574	retinoic acid induced 2	-1.39837	0
CAMK2G	ILMN_1809695	calcium/calmodulin-dependent protein kinase II gamma	-1.39769	0
PYGB	ILMN_1778360	phosphorylase glycogen; brain	-1.39695	0
METTL7A	ILMN_1656285	methyltransferase like 7A	-1.39694	0
SBDSP1	ILMN_1765725	Shwachman-Bodian-Diamond syndrome pseudogene 1	-1.39596	0
ALDH7A1	ILMN_1763461	aldehyde dehydrogenase 7 family member A1	-1.39473	0
LOC400986	ILMN_3236021	ankyrin repeat domain-containing protein 36C	-1.39452	0
SYNPO2	ILMN_1791494	synaptopodin 2	-1.39431	0
SCARA3	ILMN_1654966	scavenger receptor class A member 3	-1.39367	0
RRAS	ILMN_1780825	related RAS viral (r-ras) oncogene homolog	-1.39324	0
GTF2H5	ILMN_1739497	general transcription factor IIH polypeptide 5	-1.39152	0
KCNMA1	ILMN_2297765	potassium large conductance calcium-activated channel subfamily M alpha member 1	-1.39079	0
AKAP13	ILMN_1752247	A kinase (PRKA) anchor protein 13	-1.38981	0
ITM2A	ILMN_2076600	integral membrane protein 2A	-1.38827	0
CRYZL1	ILMN_1762115	crystallin zeta (quinone reductase)-like 1	-1.38682	0
SYNJ2BP	ILMN_1697793	synaptojanin 2 binding protein	-1.38664	0
YPEL5	ILMN_1711069	yippee-like 5 (Drosophila)	-1.38575	0
RNASE1	ILMN_2333670	ribonuclease RNase A family 1 (pancreatic)	-1.38502	0
HLA-DRB4	ILMN_1752592	major histocompatibility complex class II DR beta 4	-1.38433	0
OLFML2A	ILMN_1761425	olfactomedin-like 2A	-1.3828	0
EMX2	ILMN_2187746	empty spiracles homeobox 2	-1.38252	0
PARM1	ILMN_1656560	prostate androgen-regulated mucin-like protein 1	-1.3818	0
ULK4	ILMN_3236866	unc-51-like kinase 4 (C. elegans)	-1.38111	0
PPBP	ILMN_1767281	pro-platelet basic protein (chemokine (C-X-C motif) ligand 7)	-1.37976	0
CLIP3	ILMN_1789733	CAP-GLY domain containing linker protein 3	-1.3797	0
WISP2	ILMN_1812461	WNT1 inducible signaling pathway protein 2	-1.37909	0
MAOB	ILMN_1727360	monoamine oxidase B	-1.37722	0
FXYD6	ILMN_1768812	FXYD domain containing ion transport regulator 6	-1.3771	0
GRP	ILMN_2413323	gastrin-releasing peptide	-1.37703	0
PLEKHH2	ILMN_1806752	pleckstrin homology domain containing family H (with MyTH4 domain) member 2	-1.37609	0
MST4	ILMN_1676159	serine/threonine protein kinase MST4	-1.37546	0
TMEM189-UBE2V1	ILMN_3224290	TMEM189-UBE2V1 readthrough	-1.37505	0
TJAP1	ILMN_1743763	tight junction associated protein 1 (peripheral)	-1.37503	0
IGFBP5	ILMN_1750324	insulin-like growth factor binding protein 5	-1.37461	0
KCNB1	ILMN_1711092	potassium voltage-gated channel Shab-related subfamily member 1	-1.37406	0
PCP4	ILMN_1682326	Purkinje cell protein 4	-1.3739	0
LBR	ILMN_1810418	lamin B receptor	-1.37377	0
LIMS2	ILMN_1760493	LIM and senescent cell antigen-like domains 2	-1.37318	0
CCDC6	ILMN_1745904	coiled-coil domain containing 6	-1.37296	0
TAGLN	ILMN_2400935	transgelin	-1.37272	0
ECM2	ILMN_2228938	extracellular matrix protein 2 female organ and adipocyte specific	-1.37238	0
KCNAB1	ILMN_1744968	potassium voltage-gated channel shaker-related subfamily beta member 1	-1.36989	0
C21orf63	ILMN_1695959	chromosome 21 open reading frame 63	-1.36906	0
C4orf3	ILMN_2051684	chromosome 4 open reading frame 3	-1.36893	0
OSBPL10	ILMN_1669497	oxysterol binding protein-like 10	-1.3686	0
DSTN	ILMN_1794294	destrin (actin depolymerizing factor)	-1.36774	0
TM4SF18	ILMN_1739170	transmembrane 4 L six family member 18	-1.36638	0
RORB	ILMN_1746658	RAR-related orphan receptor B	-1.36585	0
SMOC2	ILMN_1719641	SPARC related modular calcium binding 2	-1.36507	0
C15orf52	ILMN_1775330	chromosome 15 open reading frame 52	-1.36485	0
MXD4	ILMN_1756541	MAX dimerization protein 4	-1.3647	0
OLFML3	ILMN_1727532	olfactomedin-like 3	-1.36407	0
CYBRD1	ILMN_2087692	cytochrome b reductase 1	-1.36364	0
ATL1	ILMN_2381476	atlastin GTPase 1	-1.36349	0
ZBTB4	ILMN_2097793	zinc finger and BTB domain containing 4	-1.36312	0
ARL4A	ILMN_1775405	ADP-ribosylation factor-like 4A	-1.3623	0
GPR124	ILMN_1773059	G protein-coupled receptor 124	-1.36163	0
CNN1	ILMN_1810054	calponin 1 basic smooth muscle	-1.36156	0
CDK6	ILMN_1802615	cyclin-dependent kinase 6	-1.36102	0
CORIN	ILMN_1712998	corin serine peptidase	-1.36086	0
ANKRD36	ILMN_1724017	ankyrin repeat domain 36	-1.36069	0
IFIT3	ILMN_1701789	interferon-induced protein with tetratricopeptide repeats 3	-1.35942	0
SETD8	ILMN_3249006	SET domain containing (lysine methyltransferase) 8	-1.35873	0
MXRA7	ILMN_1743836	matrix-remodelling associated 7	-1.35741	0
SLC8A2	ILMN_1698846	solute carrier family 8 (sodium/calcium exchanger) member 2	-1.35448	0
ANTXR1	ILMN_1811877	anthrax toxin receptor 1	-1.35206	0
IGFBP6	ILMN_1669362	insulin-like growth factor binding protein 6	-1.35107	0
WWP1	ILMN_1804328	WW domain containing E3 ubiquitin protein ligase 1	-1.35044	0
BAG2	ILMN_3244893	BCL2-associated athanogene 2	-1.35012	0
RAB7B	ILMN_1771688	RAB7B member RAS oncogene family	-1.3492	0
ISLR	ILMN_1747593	immunoglobulin superfamily containing leucine-rich repeat	-1.34915	0
COL4A5	ILMN_1742534	collagen type IV alpha 5	-1.34825	0
MYO1C	ILMN_1812616	myosin IC	-1.3481	0
GJC2	ILMN_1723048	gap junction protein gamma 2 47kDa	-1.34708	0
LOC100653166	ILMN_1694708	hypothetical LOC100653166	-1.34694	0
CRTAP	ILMN_1665235	cartilage associated protein	-1.34658	0
CCNY	ILMN_2261784	cyclin Y	-1.34604	0
CTXN1	ILMN_1759766	cortexin 1	-1.34595	0
S100A4	ILMN_1684306	S100 calcium binding protein A4	-1.34552	0
SLC25A23	ILMN_1679949	solute carrier family 25 (mitochondrial carrier; phosphate carrier) member 23	-1.34531	0
TMEM123	ILMN_1724139	transmembrane protein 123	-1.34448	0
C1orf183	ILMN_1890614	chromosome 1 open reading frame 183	-1.34402	0
EPDR1	ILMN_1675797	ependymin related protein 1 (zebrafish)	-1.3436	0
H2AFZ	ILMN_1707858	H2A histone family member Z	-1.34092	0
CADPS2	ILMN_1684461	Ca++-dependent secretion activator 2	-1.34072	0
SESTD1	ILMN_1724495	SEC14 and spectrin domains 1	-1.3402	0
KLHDC2	ILMN_1741204	kelch domain containing 2	-1.34003	0
JAM2	ILMN_1672350	junctional adhesion molecule 2	-1.33875	0
MAP1LC3A	ILMN_1776188	microtubule-associated protein 1 light chain 3 alpha	-1.3386	0
TMEM14A	ILMN_1785191	transmembrane protein 14A	-1.33836	0
PDGFD	ILMN_1803094	platelet derived growth factor D	-1.33685	0
AOC3	ILMN_1782086	amine oxidase copper containing 3 (vascular adhesion protein 1)	-1.33659	0
OPTN	ILMN_2381899	optineurin	-1.33618	0
MAGI2-AS3	ILMN_1769288	MAGI2 antisense RNA 3 (non-protein coding)	-1.33599	0
HIBADH	ILMN_1804150	3-hydroxyisobutyrate dehydrogenase	-1.33587	0
PRMT2	ILMN_2259119	protein arginine methyltransferase 2	-1.33534	0
TCEAL8	ILMN_2402272	transcription elongation factor A (SII)-like 8	-1.33496	0
CACNB2	ILMN_2406106	calcium channel voltage-dependent beta 2 subunit	-1.33426	0
AHNAK2	ILMN_1657111	AHNAK nucleoprotein 2	-1.33411	0
TAC3	ILMN_1793006	tachykinin 3	-1.33363	0
C20orf191	ILMN_2044027	nuclear receptor co-repressor 1 pseudogene	-1.3335	0
CCND2	ILMN_1667081	cyclin D2	-1.33344	0
TGFB1I1	ILMN_2389876	transforming growth factor beta 1 induced transcript 1	-1.33288	0
MEIS2	ILMN_1695945	Meis homeobox 2	-1.33268	0
OSBPL1A	ILMN_2405602	oxysterol binding protein-like 1A	-1.33267	0
FXYD1	ILMN_1789463	FXYD domain containing ion transport regulator 1	-1.33202	0
DYNLL1	ILMN_2300186	dynein light chain LC8-type 1	-1.33197	0
STON1	ILMN_1668592	stonin 1	-1.33158	0
UBE2H	ILMN_1757644	ubiquitin-conjugating enzyme E2H	-1.33154	0
CCL14	ILMN_3192001	chemokine (C-C motif) ligand 14	-1.33121	0
ARHGEF37	ILMN_1795300	Rho guanine nucleotide exchange factor (GEF) 37	-1.33079	0
RNU1-4	ILMN_3236653	RNA U1 small nuclear 4	-1.32995	0
SDPR	ILMN_1715991	serum deprivation response	-1.32901	0
C1orf133	ILMN_3241665	chromosome 1 open reading frame 133	-1.32752	0
MEF2D	ILMN_1763228	myocyte enhancer factor 2D	-1.3274	0
CCDC53	ILMN_1715569	coiled-coil domain containing 53	-1.32735	0
CD151	ILMN_1661589	CD151 molecule (Raph blood group)	-1.32682	0
PALM	ILMN_1812031	paralemmin	-1.3264	0
AKR1C2	ILMN_2412336	aldo-keto reductase family 1 member C2 (dihydrodiol dehydrogenase 2; bile acid binding protein; 3-alpha hydroxysteroid dehydrogenase type III)	-1.32631	0
KCNIP3	ILMN_1744403	Kv channel interacting protein 3 calsenilin	-1.32628	0
GIMAP7	ILMN_1776678	GTPase IMAP family member 7	-1.32617	0
SNAI2	ILMN_2082585	snail homolog 2 (Drosophila)	-1.32596	0
PPP1CB	ILMN_2405018	protein phosphatase 1 catalytic subunit beta isozyme	-1.325	0
LOC283788	ILMN_3250345	FSHD region gene 1 pseudogene	-1.32486	0
MITF	ILMN_2304186	microphthalmia-associated transcription factor	-1.32434	0
OSBPL8	ILMN_2405078	oxysterol binding protein-like 8	-1.32432	0
NCS1	ILMN_1756784	neuronal calcium sensor 1	-1.32421	0
MPDZ	ILMN_1707649	multiple PDZ domain protein	-1.32386	0
GNB5	ILMN_2412294	guanine nucleotide binding protein (G protein) beta 5	-1.32347	0
LYRM2	ILMN_1703132	LYR motif containing 2	-1.32307	0
MMP23B	ILMN_2193325	matrix metallopeptidase 23B	-1.32124	0
LOC442454	ILMN_1711729	ubiquinol-cytochrome c reductase binding protein pseudogene	-1.32001	0
MFAP5	ILMN_1733415	microfibrillar associated protein 5	-1.31997	0
RASL11B	ILMN_2148469	RAS-like family 11 member B	-1.31933	0
MYLK	ILMN_1691476	myosin light chain kinase	-1.31761	0
TROVE2	ILMN_2272074	TROVE domain family member 2	-1.31739	0
LAMB1	ILMN_1658709	laminin beta 1	-1.31723	0
PDLIM3	ILMN_2230025	PDZ and LIM domain 3	-1.31714	0
MORN5	ILMN_1748642	MORN repeat containing 5	-1.31679	0
FAM36A	ILMN_1772207	family with sequence similarity 36 member A	-1.31587	0
ATP1B1	ILMN_2407824	ATPase Na+/K+ transporting beta 1 polypeptide	-1.31546	0
SSPN	ILMN_1775486	sarcospan (Kras oncogene-associated gene)	-1.31524	0
NTAN1	ILMN_1801864	N-terminal asparagine amidase	-1.31378	0
SNRPN	ILMN_1660000	small nuclear ribonucleoprotein polypeptide N	-1.31328	0
AP3S1	ILMN_1658911	adaptor-related protein complex 3 sigma 1 subunit	-1.31306	0
ADARB1	ILMN_1679797	adenosine deaminase RNA-specific B1	-1.31292	0
WNT2B	ILMN_1740269	wingless-type MMTV integration site family member 2B	-1.31231	0
CCDC136	ILMN_1706935	coiled-coil domain containing 136	-1.31165	0
HBD	ILMN_1815527	hemoglobin delta	-1.31104	0.0001
DNAJB5	ILMN_1794056	DnaJ (Hsp40) homolog subfamily B member 5	-1.30971	0
FEZ2	ILMN_1739586	fasciculation and elongation protein zeta 2 (zygin II)	-1.30925	0
UCHL1	ILMN_1757387	ubiquitin carboxyl-terminal esterase L1 (ubiquitin thiolesterase)	-1.30845	0
CDC42BPA	ILMN_1784627	CDC42 binding protein kinase alpha (DMPK-like)	-1.30777	0
RORA	ILMN_2322498	RAR-related orphan receptor A	-1.30737	0
PPP1R12C	ILMN_1685286	protein phosphatase 1 regulatory (inhibitor) subunit 12C	-1.30666	0
C7orf41	ILMN_1672605	chromosome 7 open reading frame 41	-1.30631	0
AES	ILMN_2333107	amino-terminal enhancer of split	-1.30584	0
SLC24A3	ILMN_1663519	solute carrier family 24 (sodium/potassium/calcium exchanger) member 3	-1.30579	0
KIAA1644	ILMN_1728885	KIAA1644	-1.30574	0
DIXDC1	ILMN_1736704	DIX domain containing 1	-1.30447	0
HLA-DRB6	ILMN_2066060	major histocompatibility complex class II DR beta 6 (pseudogene)	-1.30411	0
TIMP3	ILMN_1701461	TIMP metallopeptidase inhibitor 3	-1.30387	0
C11orf67	ILMN_1779163	chromosome 11 open reading frame 67	-1.30367	0
DPP6	ILMN_1712506	dipeptidyl-peptidase 6	-1.30309	0
PNMA1	ILMN_1770850	paraneoplastic antigen MA1	-1.30299	0
FYCO1	ILMN_1709032	FYVE and coiled-coil domain containing 1	-1.30291	0
HERC6	ILMN_1654639	hect domain and RLD 6	-1.30273	0
KCNMB1	ILMN_1652065	potassium large conductance calcium-activated channel subfamily M beta member 1	-1.30267	0
AOX1	ILMN_1767113	aldehyde oxidase 1	-1.30225	0
DUSP3	ILMN_1797522	dual specificity phosphatase 3	-1.30205	0
ADD3	ILMN_2311278	adducin 3 (gamma)	-1.30174	0
IGFBP2	ILMN_1725193	insulin-like growth factor binding protein 2 36kDa	-1.30064	0
AMZ2	ILMN_1801606	archaelysin family metallopeptidase 2	-1.30043	0
ATP5J	ILMN_1652806	ATP synthase H+ transporting mitochondrial Fo complex subunit F6	-1.30005	0
HOXA13	ILMN_1731349	homeobox A13	-1.30002	0
GOLIM4	ILMN_1795344	golgi integral membrane protein 4	-1.29941	0
HSPB8	ILMN_1791280	heat shock 22kDa protein 8	-1.29905	0
PCDH7	ILMN_1670383	protocadherin 7	-1.29791	0
PIK3R1	ILMN_1760303	phosphoinositide-3-kinase regulatory subunit 1 (alpha)	-1.29748	0
SOCS2	ILMN_1798926	suppressor of cytokine signaling 2	-1.29703	0
BEX1	ILMN_1702637	brain expressed X-linked 1	-1.2968	0
PTGER3	ILMN_1677384	prostaglandin E receptor 3 (subtype EP3)	-1.29675	0
CDC42EP3	ILMN_1736327	CDC42 effector protein (Rho GTPase binding) 3	-1.29669	0
LOC100653301	ILMN_1733248	nuclear receptor-binding protein 2-like	-1.29623	0
DES	ILMN_1698995	desmin	-1.29599	0
RN18S1	ILMN_3239610	RNA 18S ribosomal 1	-1.29587	0
AMFR	ILMN_1723116	autocrine motility factor receptor	-1.29494	0
GABARAPL1	ILMN_2151281	GABA(A) receptor-associated protein like 1	-1.29464	0
HAND2	ILMN_2064902	heart and neural crest derivatives expressed 2	-1.29419	0
CAV1	ILMN_2149226	caveolin 1 caveolae protein 22kDa	-1.2939	0
SUMO2	ILMN_1760338	SMT3 suppressor of mif two 3 homolog 2 (S. cerevisiae)	-1.29325	0
MGP	ILMN_1651958	matrix Gla protein	-1.29291	0
AKR1C1	ILMN_1687757	aldo-keto reductase family 1 member C1 (dihydrodiol dehydrogenase 1; 20-alpha (3-alpha)-hydroxysteroid dehydrogenase)	-1.29284	0
CGNL1	ILMN_1730229	cingulin-like 1	-1.29245	0
DDR2	ILMN_2410523	discoidin domain receptor tyrosine kinase 2	-1.2924	0
CRYZ	ILMN_1672389	crystallin zeta (quinone reductase)	-1.29228	0
WFS1	ILMN_1759023	Wolfram syndrome 1 (wolframin)	-1.29197	0
PGCP	ILMN_1713031	plasma glutamate carboxypeptidase	-1.2909	0
PFN2	ILMN_1775448	profilin 2	-1.29076	0
PRKAG2	ILMN_1797531	protein kinase AMP-activated gamma 2 non-catalytic subunit	-1.2905	0
TAOK1	ILMN_1758087	TAO kinase 1	-1.29043	0
SETBP1	ILMN_1720513	SET binding protein 1	-1.29032	0
GUCY1A3	ILMN_1808590	guanylate cyclase 1 soluble alpha 3	-1.28965	0
COX7A1	ILMN_1662419	cytochrome c oxidase subunit VIIa polypeptide 1 (muscle)	-1.28935	0
CHMP5	ILMN_2094166	chromatin modifying protein 5	-1.28912	0
PINK1	ILMN_1666924	PTEN induced putative kinase 1	-1.2891	0
FGFR1	ILMN_1796229	fibroblast growth factor receptor 1	-1.28897	0
SF1	ILMN_1776077	splicing factor 1	-1.28833	0
SPARCL1	ILMN_1795251	SPARC-like 1 (hevin)	-1.28769	0
TCEA1	ILMN_2357770	transcription elongation factor A (SII) 1	-1.28761	0
PPP1R12B	ILMN_2379375	protein phosphatase 1 regulatory (inhibitor) subunit 12B	-1.28754	0
GNG12	ILMN_1673380	guanine nucleotide binding protein (G protein) gamma 12	-1.28734	0
CCDC23	ILMN_2050023	coiled-coil domain containing 23	-1.28723	0
UBE2G1	ILMN_1814465	ubiquitin-conjugating enzyme E2G 1	-1.28706	0
CAV2	ILMN_1735220	caveolin 2	-1.2869	0
MORF4L2	ILMN_1666156	mortality factor 4 like 2	-1.28651	0
LOC572558	ILMN_3247400	hypothetical locus LOC572558	-1.28626	0
GYG2	ILMN_2319424	glycogenin 2	-1.28622	0
IFI6	ILMN_2347798	interferon alpha-inducible protein 6	-1.28609	0
IFI27	ILMN_2058782	interferon alpha-inducible protein 27	-1.28551	0
LOC100127983	ILMN_3273885	hypothetical protein LOC100127983	-1.28457	0
PRKAR1A	ILMN_2389590	protein kinase cAMP-dependent regulatory type I alpha (tissue specific extinguisher 1)	-1.2844	0
MEIS1	ILMN_1705685	Meis homeobox 1	-1.28349	0
PDGFC	ILMN_1683023	platelet derived growth factor C	-1.28349	0
GSDMB	ILMN_2260756	gasdermin B	-1.28328	0
C3orf39	ILMN_1792415	chromosome 3 open reading frame 39	-1.28291	0
PER2	ILMN_1738095	period homolog 2 (Drosophila)	-1.28289	0
OCRL	ILMN_2382121	oculocerebrorenal syndrome of Lowe	-1.28286	0
IMPA2	ILMN_2094061	inositol(myo)-1(or 4)-monophosphatase 2	-1.2827	0
ANKRD20A1	ILMN_2215824	ankyrin repeat domain 20 family member A1	-1.28207	0
IFI27L2	ILMN_1740319	interferon alpha-inducible protein 27-like 2	-1.28185	0
FLNA	ILMN_1687335	filamin A alpha	-1.2817	0
ZYG11B	ILMN_1656676	zyg-11 homolog B (C. elegans)	-1.28154	0
EIF4G2	ILMN_2279635	eukaryotic translation initiation factor 4 gamma 2	-1.28125	0
ALDH2	ILMN_1793859	aldehyde dehydrogenase 2 family (mitochondrial)	-1.28124	0
NUPR1	ILMN_2404688	nuclear protein transcriptional regulator 1	-1.28112	0
MFAP4	ILMN_1766914	microfibrillar-associated protein 4	-1.2809	0
EIF2AK2	ILMN_1706502	eukaryotic translation initiation factor 2-alpha kinase 2	-1.28042	0
FRG1B	ILMN_1688318	FSHD region gene 1 family member B	-1.28036	0
ARMCX3	ILMN_2334760	armadillo repeat containing X-linked 3	-1.28021	0
C3orf64	ILMN_1687084	chromosome 3 open reading frame 64	-1.28013	0
SPTAN1	ILMN_2095133	spectrin alpha non-erythrocytic 1 (alpha-fodrin)	-1.27984	0
HOXA11-AS1	ILMN_3249281	HOXA11 antisense RNA 1 (non-protein coding)	-1.27941	0
WASF2	ILMN_1660320	WAS protein family member 2	-1.2794	0
KLHDC9	ILMN_1701918	kelch domain containing 9	-1.27938	0
GNA14	ILMN_1686227	guanine nucleotide binding protein (G protein) alpha 14	-1.27932	0
MAP1A	ILMN_1701558	microtubule-associated protein 1A	-1.27922	0
ANKDD1A	ILMN_1813139	ankyrin repeat and death domain containing 1A	-1.27902	0
PRKAB2	ILMN_1786021	protein kinase AMP-activated beta 2 non-catalytic subunit	-1.27866	0
KIF13B	ILMN_1686562	kinesin family member 13B	-1.27858	0
CTSF	ILMN_1804955	cathepsin F	-1.27852	0
TCEAL7	ILMN_1753525	transcription elongation factor A (SII)-like 7	-1.27696	0
GPNMB	ILMN_2407389	glycoprotein (transmembrane) nmb	-1.27673	0
ITGB5	ILMN_1796755	integrin beta 5	-1.27625	0
RAB23	ILMN_1667417	RAB23 member RAS oncogene family	-1.27611	0
GNAO1	ILMN_1730546	guanine nucleotide binding protein (G protein) alpha activating activity polypeptide O	-1.27595	0
ATP2B4	ILMN_1680579	ATPase Ca++ transporting plasma membrane 4	-1.27561	0
RNU1-7	ILMN_3246273	RNA U1 small nuclear 7	-1.27538	0
YAP1	ILMN_1709479	Yes-associated protein 1	-1.27527	0
LOC144481	ILMN_1699188	hypothetical LOC144481	-1.27526	0
DKK3	ILMN_1815673	dickkopf homolog 3 (Xenopus laevis)	-1.27519	0
PRUNE2	ILMN_1810628	prune homolog 2 (Drosophila)	-1.27497	0
ZMYND11	ILMN_1754234	zinc finger MYND-type containing 11	-1.27417	0
SEMA3B	ILMN_1653501	sema domain immunoglobulin domain (Ig) short basic domain secreted (semaphorin) 3B	-1.27406	0
LHPP	ILMN_1752199	phospholysine phosphohistidine inorganic pyrophosphate phosphatase	-1.27379	0
C11orf51	ILMN_1726104	chromosome 11 open reading frame 51	-1.27373	0
NSA2	ILMN_1694259	NSA2 ribosome biogenesis homolog (S. cerevisiae)	-1.27339	0
LARGE	ILMN_1662038	like-glycosyltransferase	-1.27209	0
HLA-E	ILMN_1765258	major histocompatibility complex class I E	-1.27176	0
MMP23A	ILMN_1790052	matrix metallopeptidase 23A (pseudogene)	-1.27172	0
C1orf21	ILMN_1797735	chromosome 1 open reading frame 21	-1.27157	0
ZRANB1	ILMN_1757742	zinc finger RAN-binding domain containing 1	-1.27131	0
CDKN2C	ILMN_1656415	cyclin-dependent kinase inhibitor 2C (p18 inhibits CDK4)	-1.27128	0
ADD1	ILMN_2356786	adducin 1 (alpha)	-1.2707	0
SLC35E2B	ILMN_3300663	solute carrier family 35 member E2B	-1.27024	0
DYNC2LI1	ILMN_1811836	dynein cytoplasmic 2 light intermediate chain 1	-1.26966	0
GTF2IP1	ILMN_1815668	general transcription factor IIi pseudogene 1	-1.26945	0
CD248	ILMN_1726589	CD248 molecule endosialin	-1.269	0
LOC647979	ILMN_1675472	hypothetical LOC647979	-1.26899	0
C4orf34	ILMN_2224907	chromosome 4 open reading frame 34	-1.26869	0
FOXO4	ILMN_1712095	forkhead box O4	-1.2685	0
STX8	ILMN_1752895	syntaxin 8	-1.26823	0
NME4	ILMN_1800634	non-metastatic cells 4 protein expressed in	-1.26819	0
AMOT	ILMN_1792409	angiomotin	-1.26794	0
DFNA5	ILMN_1670145	deafness autosomal dominant 5	-1.26715	0
RGS11	ILMN_1763704	regulator of G-protein signaling 11	-1.26714	0
ALDH1A1	ILMN_1709348	aldehyde dehydrogenase 1 family member A1	-1.26701	0
SYNC	ILMN_1771261	syncoilin intermediate filament protein	-1.26654	0
PVRL3	ILMN_2188521	poliovirus receptor-related 3	-1.26649	0
PIGP	ILMN_1764871	phosphatidylinositol glycan anchor biosynthesis class P	-1.2661	0
CD74	ILMN_2379644	CD74 molecule major histocompatibility complex class II invariant chain	-1.26591	0
NOSTRIN	ILMN_1670099	nitric oxide synthase trafficker	-1.26577	0
SEPT5-GP1BB	ILMN_1789627	SEPT5-GP1BB readthrough	-1.26565	0
RPS4X	ILMN_1810577	ribosomal protein S4 X-linked	-1.26549	0
CCDC80	ILMN_3191393	coiled-coil domain containing 80	-1.26545	0
CTDSPL	ILMN_2392189	CTD (carboxy-terminal domain RNA polymerase II polypeptide A) small phosphatase-like	-1.26541	0
CETN2	ILMN_1695645	centrin EF-hand protein 2	-1.26532	0
NFIA	ILMN_1758049	nuclear factor I/A	-1.26494	0
DCAF6	ILMN_1670000	DDB1 and CUL4 associated factor 6	-1.26489	0
CNBP	ILMN_1769319	CCHC-type zinc finger nucleic acid binding protein	-1.26477	0
AGBL5	ILMN_2308689	ATP/GTP binding protein-like 5	-1.26452	0
CITED4	ILMN_1787691	Cbp/p300-interacting transactivator with Glu/Asp-rich carboxy-terminal domain 4	-1.26427	0
GAS1	ILMN_1772910	growth arrest-specific 1	-1.26422	0
LYPLAL1	ILMN_1682935	lysophospholipase-like 1	-1.26415	0
VEGFB	ILMN_1726981	vascular endothelial growth factor B	-1.26394	0
BCHE	ILMN_2176592	butyrylcholinesterase	-1.26343	0
ACADM	ILMN_1778104	acyl-CoA dehydrogenase C-4 to C-12 straight chain	-1.26271	0
NID1	ILMN_1674719	nidogen 1	-1.26248	0
SORBS2	ILMN_1716407	sorbin and SH3 domain containing 2	-1.26204	0
CUEDC1	ILMN_1676665	CUE domain containing 1	-1.26184	0
AGAP1	ILMN_1800530	ArfGAP with GTPase domain ankyrin repeat and PH domain 1	-1.26141	0
COMMD6	ILMN_1777378	COMM domain containing 6	-1.26075	0
VPS13C	ILMN_2398865	vacuolar protein sorting 13 homolog C (S. cerevisiae)	-1.26057	0
ADHFE1	ILMN_1702858	alcohol dehydrogenase iron containing 1	-1.26045	0
DCLK1	ILMN_2165354	doublecortin-like kinase 1	-1.26033	0
EFHC2	ILMN_1791302	EF-hand domain (C-terminal) containing 2	-1.26032	0
ITGB1	ILMN_1714820	integrin beta 1 (fibronectin receptor beta polypeptide antigen CD29 includes MDF2 MSK12)	-1.26019	0
ZNF189	ILMN_1806809	zinc finger protein 189	-1.26005	0
PRDX3	ILMN_2395974	peroxiredoxin 3	-1.25994	0
TSPYL1	ILMN_1779014	TSPY-like 1	-1.25974	0
RBPJ	ILMN_1708537	recombination signal binding protein for immunoglobulin kappa J region	-1.25945	0
ZAK	ILMN_1698803	sterile alpha motif and leucine zipper containing kinase AZK	-1.25923	0
SERINC3	ILMN_1815656	serine incorporator 3	-1.25847	0
ISCU	ILMN_2409062	iron-sulfur cluster scaffold homolog (E. coli)	-1.25846	0
PRKCA	ILMN_1771800	protein kinase C alpha	-1.25841	0
TMCO3	ILMN_2220739	transmembrane and coiled-coil domains 3	-1.25824	0
RNF19A	ILMN_1812327	ring finger protein 19A	-1.25811	0
THNSL2	ILMN_2173294	threonine synthase-like 2 (S. cerevisiae)	-1.25803	0
SLC25A4	ILMN_2211780	solute carrier family 25 (mitochondrial carrier; adenine nucleotide translocator) member 4	-1.25798	0
BBX	ILMN_1745415	bobby sox homolog (Drosophila)	-1.25772	0
NFIB	ILMN_1848552	nuclear factor I/B	-1.25755	0
ZNF704	ILMN_1849186	zinc finger protein 704	-1.2567	0
PCMTD1	ILMN_1737426	protein-L-isoaspartate (D-aspartate) O-methyltransferase domain containing 1	-1.25656	0
LAMA2	ILMN_1788019	laminin alpha 2	-1.25634	0
TLN1	ILMN_1696643	talin 1	-1.25618	0
CSRP1	ILMN_1811921	cysteine and glycine-rich protein 1	-1.25601	0
EMX2OS	ILMN_3241729	EMX2 opposite strand/antisense RNA (non-protein coding)	-1.256	0
FILIP1	ILMN_1657039	filamin A interacting protein 1	-1.2556	0
SYTL4	ILMN_1719599	synaptotagmin-like 4	-1.25547	0
ALAD	ILMN_1747577	aminolevulinate dehydratase	-1.25471	0
GPC4	ILMN_1789502	glypican 4	-1.25456	0
MRPL33	ILMN_1706326	mitochondrial ribosomal protein L33	-1.25424	0
ANG	ILMN_2294976	angiogenin ribonuclease RNase A family 5	-1.25408	0
RAB40B	ILMN_2230566	RAB40B member RAS oncogene family	-1.25388	0
SCARNA9	ILMN_1805064	small Cajal body-specific RNA 9	-1.25388	0
GPD1L	ILMN_1694106	glycerol-3-phosphate dehydrogenase 1-like	-1.25365	0
CALM1	ILMN_1778242	calmodulin 1 (phosphorylase kinase delta)	-1.25364	0
PPCS	ILMN_2396996	phosphopantothenoylcysteine synthetase	-1.25343	0
ACOT13	ILMN_2098743	acyl-CoA thioesterase 13	-1.25327	0
TSC22D1	ILMN_1692177	TSC22 domain family member 1	-1.25251	0
IFIT2	ILMN_1739428	interferon-induced protein with tetratricopeptide repeats 2	-1.25249	0
ATP5O	ILMN_1791332	ATP synthase H+ transporting mitochondrial F1 complex O subunit	-1.25199	0
NDRG2	ILMN_2361603	NDRG family member 2	-1.25109	0
PRICKLE1	ILMN_1741356	prickle homolog 1 (Drosophila)	-1.25065	0
SPARC	ILMN_1796734	secreted protein acidic cysteine-rich (osteonectin)	-1.25064	0
LGALS3BP	ILMN_1659688	lectin galactoside-binding soluble 3 binding protein	-1.25047	0
HIBCH	ILMN_1656977	3-hydroxyisobutyryl-CoA hydrolase	-1.25046	0
TCF4	ILMN_1814194	transcription factor 4	-1.24915	0
HSD11B1	ILMN_1811370	hydroxysteroid (11-beta) dehydrogenase 1	-1.24893	0.0004
PAK2	ILMN_1676385	p21 protein (Cdc42/Rac)-activated kinase 2	-1.24893	0
BLOC1S1	ILMN_2157510	biogenesis of lysosomal organelles complex-1 subunit 1	-1.24885	0
ITPKB	ILMN_1700432	inositol-trisphosphate 3-kinase B	-1.24881	0
PPIG	ILMN_1807611	peptidylprolyl isomerase G (cyclophilin G)	-1.24876	0
DDAH2	ILMN_1770787	dimethylarginine dimethylaminohydrolase 2	-1.24855	0
SNX1	ILMN_2365484	sorting nexin 1	-1.24843	0
C14orf159	ILMN_1721106	chromosome 14 open reading frame 159	-1.24842	0
POTEKP	ILMN_1814998	POTE ankyrin domain family member K pseudogene	-1.24782	0
HNMT	ILMN_1790881	histamine N-methyltransferase	-1.24732	0
GYG1	ILMN_2230862	glycogenin 1	-1.24731	0
ATXN1	ILMN_2153332	ataxin 1	-1.24717	0
REEP1	ILMN_1733746	receptor accessory protein 1	-1.24655	0
CDC27	ILMN_3287952	cell division cycle 27 homolog (S. cerevisiae)	-1.24651	0
PDCD7	ILMN_1772959	programmed cell death 7	-1.24632	0
ESD	ILMN_1720285	esterase D	-1.2459	0
CBX5	ILMN_1813028	chromobox homolog 5	-1.24568	0
TRNP1	ILMN_1695946	TMF1-regulated nuclear protein 1	-1.24541	0
NQO1	ILMN_1720282	NAD(P)H dehydrogenase quinone 1	-1.24512	0
SPAG16	ILMN_1768732	sperm associated antigen 16	-1.24496	0
TRIP6	ILMN_1713990	thyroid hormone receptor interactor 6	-1.24457	0
AIDA	ILMN_1659752	axin interactor dorsalization associated	-1.24455	0
PSMC1	ILMN_1710406	proteasome (prosome macropain) 26S subunit ATPase 1	-1.24378	0
SEC23A	ILMN_1790311	Sec23 homolog A (S. cerevisiae)	-1.24364	0
KIAA1737	ILMN_1788347	KIAA1737	-1.2436	0
KANK1	ILMN_3244019	KN motif and ankyrin repeat domains 1	-1.24358	0
NCKAP1	ILMN_2322552	NCK-associated protein 1	-1.24326	0
POPDC2	ILMN_1660282	popeye domain containing 2	-1.24324	0
DEFA1B	ILMN_2193213	defensin alpha 1B	-1.24289	0.0002
WBP5	ILMN_1679838	WW domain binding protein 5	-1.24269	0
ACPL2	ILMN_1706598	acid phosphatase-like 2	-1.24267	0
RNU6-1	ILMN_3310351	RNA U6 small nuclear 1	-1.24267	0
CCDC102A	ILMN_1796762	coiled-coil domain containing 102A	-1.24264	0
ANGPTL2	ILMN_1772612	angiopoietin-like 2	-1.2426	0
PPM1A	ILMN_2410516	protein phosphatase Mg2+/Mn2+ dependent 1A	-1.24226	0
ITPK1	ILMN_1715674	inositol-tetrakisphosphate 1-kinase	-1.24225	0
LOC678655	ILMN_3237319	hypothetical locus LOC678655	-1.24219	0
TSPAN7	ILMN_2120695	tetraspanin 7	-1.24188	0
RAD21	ILMN_1748578	RAD21 homolog (S. pombe)	-1.24172	0
ENSA	ILMN_1760779	endosulfine alpha	-1.2414	0
IAH1	ILMN_2217329	isoamyl acetate-hydrolyzing esterase 1 homolog (S. cerevisiae)	-1.24122	0
ZRANB2	ILMN_1662383	zinc finger RAN-binding domain containing 2	-1.24114	0
PLA2G4C	ILMN_1810191	phospholipase A2 group IVC (cytosolic calcium-independent)	-1.24097	0
FAM190B	ILMN_2129388	family with sequence similarity 190 member B	-1.2399	0
DBT	ILMN_1714990	dihydrolipoamide branched chain transacylase E2	-1.23979	0
MAP4	ILMN_1708064	microtubule-associated protein 4	-1.23969	0
PPP3CB	ILMN_1802669	protein phosphatase 3 catalytic subunit beta isozyme	-1.23846	0
SCRN1	ILMN_1756439	secernin 1	-1.23842	0
EIF4B	ILMN_3263694	eukaryotic translation initiation factor 4B	-1.23833	0
LOC100509457	ILMN_3249667	HLA class II histocompatibility antigen DQ alpha 1 chain-like	-1.23823	0
UBB	ILMN_1762436	ubiquitin B	-1.23815	0
CDK11A	ILMN_2330552	cyclin-dependent kinase 11A	-1.238	0
C3orf70	ILMN_1660519	chromosome 3 open reading frame 70	-1.23794	0
RPL23AP7	ILMN_1750273	ribosomal protein L23a pseudogene 7	-1.23787	0
FNBP1	ILMN_1797342	formin binding protein 1	-1.23751	0
DYX1C1-CCPG1	ILMN_1794190	DYX1C1-CCPG1 readthrough	-1.23743	0
MMP28	ILMN_2399016	matrix metallopeptidase 28	-1.23731	0
CCL5	ILMN_1773352	chemokine (C-C motif) ligand 5	-1.23723	0.0001
FAM165B	ILMN_3238845	family with sequence similarity 165 member B	-1.23689	0
FOLR2	ILMN_1745963	folate receptor 2 (fetal)	-1.23679	0
PTGDS	ILMN_1664464	prostaglandin D2 synthase 21kDa (brain)	-1.23665	0
ITSN1	ILMN_1718769	intersectin 1 (SH3 domain protein)	-1.23644	0
C1QA	ILMN_1737918	complement component 1 q subcomponent A chain	-1.23641	0
KCNE4	ILMN_1703110	potassium voltage-gated channel Isk-related family member 4	-1.23625	0
RPL9	ILMN_3276209	ribosomal protein L9	-1.23555	0
MATR3	ILMN_2411076	matrin 3	-1.23554	0
DYNLRB1	ILMN_1766762	dynein light chain roadblock-type 1	-1.23516	0
HLA-A	ILMN_2165753	major histocompatibility complex class I A	-1.23497	0
PRNP	ILMN_2360415	prion protein	-1.23493	0
SDHC	ILMN_3242551	succinate dehydrogenase complex subunit C integral membrane protein 15kDa	-1.23472	0
PLAC9	ILMN_1790859	placenta-specific 9	-1.23442	0
WT1	ILMN_1802174	Wilms tumor 1	-1.23398	0
CRBN	ILMN_1668582	cereblon	-1.23375	0
SRP14	ILMN_2211950	signal recognition particle 14kDa (homologous Alu RNA binding protein)	-1.23368	0
JPH1	ILMN_1693985	junctophilin 1	-1.23367	0
NBN	ILMN_1734833	nibrin	-1.2336	0
TNFSF12	ILMN_1683700	tumor necrosis factor (ligand) superfamily member 12	-1.23354	0
SNHG5	ILMN_2200659	small nucleolar RNA host gene 5 (non-protein coding)	-1.23327	0
ACOX2	ILMN_1685703	acyl-CoA oxidase 2 branched chain	-1.23304	0
STRBP	ILMN_1808783	spermatid perinuclear RNA binding protein	-1.2329	0
RAB6B	ILMN_1752299	RAB6B member RAS oncogene family	-1.23272	0
TMX4	ILMN_2204754	thioredoxin-related transmembrane protein 4	-1.23272	0
POTEF	ILMN_1811909	POTE ankyrin domain family member F	-1.23264	0
HOXA10-HOXA9	ILMN_1770247	HOXA10-HOXA9 readthrough	-1.23256	0
FAT1	ILMN_3247578	FAT tumor suppressor homolog 1 (Drosophila)	-1.23202	0
C2orf28	ILMN_2386016	chromosome 2 open reading frame 28	-1.23201	0
ZEB1	ILMN_1762231	zinc finger E-box binding homeobox 1	-1.23157	0
PILRB	ILMN_3204734	paired immunoglobin-like type 2 receptor beta	-1.23126	0
WIPF3	ILMN_1651253	WAS/WASL interacting protein family member 3	-1.23075	0
RBPMS2	ILMN_1808238	RNA binding protein with multiple splicing 2	-1.23047	0
PEBP1	ILMN_1688089	phosphatidylethanolamine binding protein 1	-1.23012	0
TUBB2A	ILMN_2038775	tubulin beta 2A	-1.23012	0
COL6A2	ILMN_1783909	collagen type VI alpha 2	-1.23002	0
ZFP90	ILMN_1684628	zinc finger protein 90 homolog (mouse)	-1.22973	0
AZIN1	ILMN_1656682	antizyme inhibitor 1	-1.22939	0
GATS	ILMN_1699631	GATS stromal antigen 3 opposite strand	-1.22889	0
LOC100653071	ILMN_1720484	cartilage-associated protein-like	-1.22849	0
PPDPF	ILMN_1720430	pancreatic progenitor cell differentiation and proliferation factor homolog (zebrafish)	-1.22846	0
MPPE1	ILMN_1776515	metallophosphoesterase 1	-1.22845	0
PTPN11	ILMN_1778236	protein tyrosine phosphatase non-receptor type 11	-1.22822	0
MYADM	ILMN_2350574	myeloid-associated differentiation marker	-1.228	0
GNAQ	ILMN_1659923	guanine nucleotide binding protein (G protein) q polypeptide	-1.2276	0
MOCS2	ILMN_2274923	molybdenum cofactor synthesis 2	-1.2276	0
MTRNR2L1	ILMN_1816342	MT-RNR2-like 1	-1.22738	0
TUBG2	ILMN_1701052	tubulin gamma 2	-1.22711	0
CASZ1	ILMN_1655191	castor zinc finger 1	-1.22696	0
PEX2	ILMN_1743299	peroxisomal biogenesis factor 2	-1.2268	0
PDLIM5	ILMN_2412281	PDZ and LIM domain 5	-1.2265	0
MBNL1	ILMN_2313158	muscleblind-like (Drosophila)	-1.22631	0
PMP22	ILMN_1810864	peripheral myelin protein 22	-1.22631	0
EFEMP1	ILMN_2350634	EGF containing fibulin-like extracellular matrix protein 1	-1.22627	0
PCDH18	ILMN_2229877	protocadherin 18	-1.22618	0
ARMCX6	ILMN_1716026	armadillo repeat containing X-linked 6	-1.22615	0
VAT1L	ILMN_1749466	vesicle amine transport protein 1 homolog (T. californica)-like	-1.22611	0
KCTD3	ILMN_1800220	potassium channel tetramerisation domain containing 3	-1.22581	0
LOC92249	ILMN_1902658	hypothetical LOC92249	-1.22559	0
FAT4	ILMN_1761551	FAT tumor suppressor homolog 4 (Drosophila)	-1.22552	0
PPIC	ILMN_1669032	peptidylprolyl isomerase C (cyclophilin C)	-1.22504	0
DCAF8	ILMN_3244963	DDB1 and CUL4 associated factor 8	-1.22497	0
MPHOSPH8	ILMN_1696027	M-phase phosphoprotein 8	-1.22493	0
GK5	ILMN_1673892	glycerol kinase 5 (putative)	-1.2249	0
SMARCA2	ILMN_1791702	SWI/SNF related matrix associated actin dependent regulator of chromatin subfamily a member 2	-1.22486	0
ALDH3A2	ILMN_1794825	aldehyde dehydrogenase 3 family member A2	-1.22485	0
HMGN5	ILMN_1749799	high mobility group nucleosome binding domain 5	-1.22472	0
ZNF358	ILMN_1662340	zinc finger protein 358	-1.22445	0
CLUAP1	ILMN_1774974	clusterin associated protein 1	-1.22437	0
TPT1	ILMN_1757702	tumor protein translationally-controlled 1	-1.22412	0
PRDX2	ILMN_2382829	peroxiredoxin 2	-1.22372	0
RNU1-3	ILMN_3245678	RNA U1 small nuclear 3	-1.22363	0
SMS	ILMN_1694305	spermine synthase	-1.22359	0
PODN	ILMN_1770800	podocan	-1.2235	0
CILP	ILMN_1723847	cartilage intermediate layer protein nucleotide pyrophosphohydrolase	-1.22346	0
LPIN1	ILMN_1671554	lipin 1	-1.22338	0
TJP1	ILMN_2403006	tight junction protein 1 (zona occludens 1)	-1.2232	0
RGS5	ILMN_2082273	regulator of G-protein signaling 5	-1.22315	0
MIR600HG	ILMN_1719998	MIR600 host gene (non-protein coding)	-1.2231	0
STIM1	ILMN_2064694	stromal interaction molecule 1	-1.22305	0
RNF150	ILMN_1767446	ring finger protein 150	-1.22301	0
KRCC1	ILMN_1745620	lysine-rich coiled-coil 1	-1.22267	0
TPSAB1	ILMN_1676256	tryptase alpha/beta 1	-1.22258	0
BCL2L2	ILMN_1746561	BCL2-like 2	-1.22254	0
TSC22D3	ILMN_1748124	TSC22 domain family member 3	-1.22219	0
LOC388789	ILMN_1803953	hypothetical LOC388789	-1.22217	0
LYRM5	ILMN_1744534	LYR motif containing 5	-1.22215	0
UPF2	ILMN_1739283	UPF2 regulator of nonsense transcripts homolog (yeast)	-1.22215	0
FAM164A	ILMN_1789558	family with sequence similarity 164 member A	-1.22194	0
TSHZ3	ILMN_1743933	teashirt zinc finger homeobox 3	-1.2219	0
APIP	ILMN_3260618	APAF1 interacting protein	-1.2217	0
SYF2	ILMN_2394498	SYF2 homolog RNA splicing factor (S. cerevisiae)	-1.22162	0
MAGEE1	ILMN_2205032	melanoma antigen family E 1	-1.2214	0
TERF1	ILMN_1694847	telomeric repeat binding factor (NIMA-interacting) 1	-1.22134	0
PLAGL1	ILMN_1815121	pleiomorphic adenoma gene-like 1	-1.22122	0.0001
CORO1C	ILMN_1745954	coronin actin binding protein 1C	-1.22114	0
TOR1AIP1	ILMN_1729318	torsin A interacting protein 1	-1.22107	0
NDRG3	ILMN_1738229	NDRG family member 3	-1.22061	0
CCDC115	ILMN_1730347	coiled-coil domain containing 115	-1.22027	0
PTPRB	ILMN_1672102	protein tyrosine phosphatase receptor type B	-1.22022	0
DAB2	ILMN_2128428	disabled homolog 2 mitogen-responsive phosphoprotein (Drosophila)	-1.2202	0
TCEA3	ILMN_1726928	transcription elongation factor A (SII) 3	-1.22017	0
PLEKHG3	ILMN_1780671	pleckstrin homology domain containing family G (with RhoGef domain) member 3	-1.21985	0
HBB	ILMN_2100437	hemoglobin beta	-1.21925	0
C5orf41	ILMN_2195821	chromosome 5 open reading frame 41	-1.21895	0
TAX1BP3	ILMN_1803392	Tax1 (human T-cell leukemia virus type I) binding protein 3	-1.21885	0
ZNRF3	ILMN_1788738	zinc and ring finger 3	-1.21884	0.0001
CFL2	ILMN_1707356	cofilin 2 (muscle)	-1.21873	0
ATF4	ILMN_2358457	activating transcription factor 4 (tax-responsive enhancer element B67)	-1.21862	0
S100A13	ILMN_1765459	S100 calcium binding protein A13	-1.21859	0
JPH2	ILMN_1717519	junctophilin 2	-1.21858	0
ALDH1B1	ILMN_2150894	aldehyde dehydrogenase 1 family member B1	-1.21808	0
CBWD2	ILMN_3244395	COBW domain containing 2	-1.21766	0
CIDEC	ILMN_2174437	cell death-inducing DFFA-like effector c	-1.21755	0.0002
JAM3	ILMN_1769575	junctional adhesion molecule 3	-1.21742	0
MFN2	ILMN_1651385	mitofusin 2	-1.21724	0
ANAPC16	ILMN_1738955	anaphase promoting complex subunit 16	-1.2171	0
SLIT3	ILMN_1811313	slit homolog 3 (Drosophila)	-1.21571	0
PKD2	ILMN_2052891	polycystic kidney disease 2 (autosomal dominant)	-1.2153	0
UBL3	ILMN_1810729	ubiquitin-like 3	-1.21502	0
COPZ2	ILMN_1667361	coatomer protein complex subunit zeta 2	-1.21492	0
ACTR1B	ILMN_1695821	ARP1 actin-related protein 1 homolog B centractin beta (yeast)	-1.21485	0
NFU1	ILMN_2406468	NFU1 iron-sulfur cluster scaffold homolog (S. cerevisiae)	-1.21465	0
BMP6	ILMN_1747650	bone morphogenetic protein 6	-1.2145	0
NGRN	ILMN_1660345	neugrin neurite outgrowth associated	-1.2145	0
OAT	ILMN_2068747	ornithine aminotransferase	-1.2144	0
SNCA	ILMN_1701933	synuclein alpha (non A4 component of amyloid precursor)	-1.21428	0
UBE2L6	ILMN_1703108	ubiquitin-conjugating enzyme E2L 6	-1.21406	0
LOC100093631	ILMN_2208158	general transcription factor II i pseudogene	-1.21405	0.0001
DNAJB14	ILMN_1653266	DnaJ (Hsp40) homolog subfamily B member 14	-1.21397	0
ST13P4	ILMN_1726308	suppression of tumorigenicity 13 (colon carcinoma) (Hsp70 interacting protein) pseudogene 4	-1.21394	0
CAT	ILMN_1651705	catalase	-1.21361	0
ATP8B2	ILMN_1782057	ATPase class I type 8B member 2	-1.21356	0
SAP18	ILMN_1752793	Sin3A-associated protein 18kDa	-1.21355	0
HLA-DQA1	ILMN_1808405	major histocompatibility complex class II DQ alpha 1	-1.21327	0
GGPS1	ILMN_1692276	geranylgeranyl diphosphate synthase 1	-1.21319	0
ACOT1	ILMN_1715543	acyl-CoA thioesterase 1	-1.21315	0
THYN1	ILMN_2357361	thymocyte nuclear protein 1	-1.2129	0
AGL	ILMN_2371825	amylo-alpha-1 6-glucosidase 4-alpha-glucanotransferase	-1.21273	0
BRP44L	ILMN_1666967	brain protein 44-like	-1.21269	0
SNHG7	ILMN_3227023	small nucleolar RNA host gene 7 (non-protein coding)	-1.21246	0
SVEP1	ILMN_2112638	sushi von Willebrand factor type A EGF and pentraxin domain containing 1	-1.21204	0
TMEM59	ILMN_1792508	transmembrane protein 59	-1.21159	0
MEF2A	ILMN_1661888	myocyte enhancer factor 2A	-1.21156	0
CENPW	ILMN_1763907	centromere protein W	-1.21141	0
ITGAE	ILMN_1683927	integrin alpha E (antigen CD103 human mucosal lymphocyte antigen 1; alpha polypeptide)	-1.21135	0
MOAP1	ILMN_1804988	modulator of apoptosis 1	-1.21135	0
LRRFIP2	ILMN_1707156	leucine rich repeat (in FLII) interacting protein 2	-1.21108	0
APP	ILMN_2404065	amyloid beta (A4) precursor protein	-1.21106	0
CHST7	ILMN_1732831	carbohydrate (N-acetylglucosamine 6-O) sulfotransferase 7	-1.21083	0
MASP1	ILMN_1809537	mannan-binding lectin serine peptidase 1 (C4/C2 activating component of Ra-reactive factor)	-1.2108	0
SEMA3C	ILMN_1695475	sema domain immunoglobulin domain (Ig) short basic domain secreted (semaphorin) 3C	-1.21058	0
TNS1	ILMN_1807919	tensin 1	-1.21057	0
SSH3	ILMN_1755234	slingshot homolog 3 (Drosophila)	-1.21049	0
C22orf46	ILMN_1684155	chromosome 22 open reading frame 46	-1.21048	0
MEF2C	ILMN_1742544	myocyte enhancer factor 2C	-1.21047	0
CKB	ILMN_1671478	creatine kinase brain	-1.21042	0
PRSS23	ILMN_1797776	protease serine 23	-1.21018	0
FHOD3	ILMN_1761322	formin homology 2 domain containing 3	-1.20988	0.0002
FEZ1	ILMN_1779071	fasciculation and elongation protein zeta 1 (zygin I)	-1.20955	0
ZC3H11A	ILMN_1767514	zinc finger CCCH-type containing 11A	-1.20943	0
CRIP1	ILMN_1656920	cysteine-rich protein 1 (intestinal)	-1.20933	0
MYO9A	ILMN_2173919	myosin IXA	-1.20919	0
MYOCD	ILMN_1680273	myocardin	-1.20909	0.0001
IGFBP7	ILMN_2062468	insulin-like growth factor binding protein 7	-1.209	0
PHYH	ILMN_2282352	phytanoyl-CoA 2-hydroxylase	-1.20899	0
SUOX	ILMN_3234615	sulfite oxidase	-1.20887	0
OCIAD2	ILMN_1700306	OCIA domain containing 2	-1.20882	0
SDC2	ILMN_1784553	syndecan 2	-1.20873	0
BEX4	ILMN_2351638	brain expressed X-linked 4	-1.20869	0
NUDT10	ILMN_2111294	nudix (nucleoside diphosphate linked moiety X)-type motif 10	-1.2086	0
ARMCX1	ILMN_1788192	armadillo repeat containing X-linked 1	-1.20847	0
B3GNT1	ILMN_1715384	UDP-GlcNAc:betaGal beta-13-N-acetylglucosaminyltransferase 1	-1.20829	0
RPS27L	ILMN_1712678	ribosomal protein S27-like	-1.20798	0
FANCL	ILMN_1754045	Fanconi anemia complementation group L	-1.20786	0
SEPW1	ILMN_2045994	selenoprotein W 1	-1.20776	0
ZNF471	ILMN_1786079	zinc finger protein 471	-1.20766	0
RPL7A	ILMN_3306215	ribosomal protein L7a	-1.20758	0
EHBP1	ILMN_1803348	EH domain binding protein 1	-1.20751	0
CPE	ILMN_1731374	carboxypeptidase E	-1.20708	0.0003
HOXA10	ILMN_1689336	homeobox A10	-1.20708	0
C1QC	ILMN_1785902	complement component 1 q subcomponent C chain	-1.20677	0
CNPY4	ILMN_2252408	canopy 4 homolog (zebrafish)	-1.20671	0
KLHDC8B	ILMN_1695246	kelch domain containing 8B	-1.20668	0
RAB11FIP2	ILMN_2072541	RAB11 family interacting protein 2 (class I)	-1.20661	0
PLN	ILMN_2192245	phospholamban	-1.20652	0
GPX4	ILMN_1734353	glutathione peroxidase 4 (phospholipid hydroperoxidase)	-1.20617	0
RPL3	ILMN_1660439	ribosomal protein L3	-1.20609	0
CLSTN1	ILMN_2415179	calsyntenin 1	-1.20605	0
SGCB	ILMN_2194467	sarcoglycan beta (43kDa dystrophin-associated glycoprotein)	-1.20597	0
C20orf194	ILMN_1689585	chromosome 20 open reading frame 194	-1.20591	0
OGN	ILMN_2387105	osteoglycin	-1.20586	0.0036
PDLIM7	ILMN_1814985	PDZ and LIM domain 7 (enigma)	-1.20581	0
CDKN1C	ILMN_1718565	cyclin-dependent kinase inhibitor 1C (p57 Kip2)	-1.20562	0
NAP1L1	ILMN_1699208	nucleosome assembly protein 1-like 1	-1.20559	0
G3BP2	ILMN_2381758	GTPase activating protein (SH3 domain) binding protein 2	-1.20535	0
LARP7	ILMN_2392717	La ribonucleoprotein domain family member 7	-1.20534	0
SLMAP	ILMN_1783120	sarcolemma associated protein	-1.20533	0
C20orf108	ILMN_1708016	chromosome 20 open reading frame 108	-1.20513	0
FAIM	ILMN_1690101	Fas apoptotic inhibitory molecule	-1.20471	0
ACCS	ILMN_3187680	1-aminocyclopropane-1-carboxylate synthase homolog (Arabidopsis)(non-functional)	-1.20465	0
BBS1	ILMN_1800590	Bardet-Biedl syndrome 1	-1.20458	0
COL1A2	ILMN_1785272	collagen type I alpha 2	-1.20456	0
ZFAND6	ILMN_1778803	zinc finger AN1-type domain 6	-1.20436	0
SRP9	ILMN_1708627	signal recognition particle 9kDa	-1.20424	0
CDO1	ILMN_2234187	cysteine dioxygenase type I	-1.20393	0.0003
FNTA	ILMN_1746494	farnesyltransferase CAAX box alpha	-1.20377	0
UBE4B	ILMN_1675674	ubiquitination factor E4B	-1.20303	0
CD81	ILMN_1689953	CD81 molecule	-1.20279	0
SENP6	ILMN_2054233	SUMO1/sentrin specific peptidase 6	-1.20268	0
TMSB4X	ILMN_3240316	thymosin beta 4 X-linked	-1.20234	0
C10orf32	ILMN_1772706	chromosome 10 open reading frame 32	-1.20231	0
CETN3	ILMN_2224031	centrin EF-hand protein 3	-1.20228	0
FZD5	ILMN_1798971	frizzled family receptor 5	-1.20227	0.0001
PTPLAD1	ILMN_1743065	protein tyrosine phosphatase-like A domain containing 1	-1.20204	0
PRKCB	ILMN_1806908	protein kinase C beta	-1.20202	0
PERP	ILMN_1775829	PERP TP53 apoptosis effector	-1.2016	0
C11orf46	ILMN_1767642	chromosome 11 open reading frame 46	-1.20155	0
NPEPL1	ILMN_1724194	aminopeptidase-like 1	-1.20147	0
PMS2P5	ILMN_2083333	postmeiotic segregation increased 2 pseudogene 5	-1.20141	0
PPAP2B	ILMN_2408683	phosphatidic acid phosphatase type 2B	-1.20122	0
NBLA00301	ILMN_3241944	Nbla00301	-1.2012	0.0003
SMARCA1	ILMN_2376263	SWI/SNF related matrix associated actin dependent regulator of chromatin subfamily a member 1	-1.20097	0
AKIRIN1	ILMN_1802799	akirin 1	-1.20094	0
CMBL	ILMN_1709634	carboxymethylenebutenolidase homolog (Pseudomonas)	-1.2008	0
STRN3	ILMN_1772946	striatin calmodulin binding protein 3	-1.20063	0
ARHGEF6	ILMN_1803423	Rac/Cdc42 guanine nucleotide exchange factor (GEF) 6	-1.20057	0
TEX2	ILMN_1731181	testis expressed 2	-1.20046	0
CSNK1A1	ILMN_1775058	casein kinase 1 alpha 1	-1.20035	0
SLC24A6	ILMN_1701655	solute carrier family 24 (sodium/potassium/calcium exchanger) member 6	1.20024	0
PTPN6	ILMN_1738675	protein tyrosine phosphatase non-receptor type 6	1.20041	0.0007
WARS	ILMN_2337655	tryptophanyl-tRNA synthetase	1.20058	0
PNPLA6	ILMN_1799614	patatin-like phospholipase domain containing 6	1.2007	0
CCT6A	ILMN_1722502	chaperonin containing TCP1 subunit 6A (zeta 1)	1.20078	0
TBRG4	ILMN_1783728	transforming growth factor beta regulator 4	1.20083	0.0003
ALG8	ILMN_1685413	asparagine-linked glycosylation 8 alpha-13-glucosyltransferase homolog (S. cerevisiae)	1.20086	0
TMX2	ILMN_1799367	thioredoxin-related transmembrane protein 2	1.20086	0
ZW10	ILMN_1712556	ZW10 kinetochore associated homolog (Drosophila)	1.20089	0
MAP3K4	ILMN_1678087	mitogen-activated protein kinase kinase kinase 4	1.2009	0
CLEC4A	ILMN_2399363	C-type lectin domain family 4 member A	1.20095	0.0064
UHMK1	ILMN_1859946	U2AF homology motif (UHM) kinase 1	1.20101	0
HNRNPM	ILMN_3269405	heterogeneous nuclear ribonucleoprotein M	1.20114	0
SEH1L	ILMN_1708619	SEH1-like (S. cerevisiae)	1.20131	0.0031
HMGCR	ILMN_1657395	3-hydroxy-3-methylglutaryl-CoA reductase	1.20143	0.0001
RPL35	ILMN_2142815	ribosomal protein L35	1.20172	0
LEPRE1	ILMN_1664294	leucine proline-enriched proteoglycan (leprecan) 1	1.20175	0.0001
CDK10	ILMN_1741459	cyclin-dependent kinase 10	1.20184	0
DCP2	ILMN_1669905	DCP2 decapping enzyme homolog (S. cerevisiae)	1.20196	0
CCT3	ILMN_1651828	chaperonin containing TCP1 subunit 3 (gamma)	1.202	0
SNRPF	ILMN_1678966	small nuclear ribonucleoprotein polypeptide F	1.20202	0
XPO5	ILMN_1759495	exportin 5	1.20234	0
TBXAS1	ILMN_2282641	thromboxane A synthase 1 (platelet)	1.20236	0.0002
ATF5	ILMN_1669113	activating transcription factor 5	1.20237	0
HERPUD1	ILMN_2374159	homocysteine-inducible endoplasmic reticulum stress-inducible ubiquitin-like domain member 1	1.20272	0
C17orf89	ILMN_3287266	chromosome 17 open reading frame 89	1.20293	0
FAM53C	ILMN_1744508	family with sequence similarity 53 member C	1.20311	0
MKNK2	ILMN_2347068	MAP kinase interacting serine/threonine kinase 2	1.20354	0
INHBB	ILMN_1685714	inhibin beta B	1.20362	0.0024
ERO1L	ILMN_1744963	ERO1-like (S. cerevisiae)	1.20372	0.0002
NOC3L	ILMN_2187727	nucleolar complex associated 3 homolog (S. cerevisiae)	1.20391	0.0002
ITGAM	ILMN_1685009	integrin alpha M (complement component 3 receptor 3 subunit)	1.20403	0.0027
RPS19	ILMN_1784717	ribosomal protein S19	1.20417	0
FEN1	ILMN_2160929	flap structure-specific endonuclease 1	1.20418	0.0004
UBQLN4	ILMN_1789349	ubiquilin 4	1.20434	0.0001
LYAR	ILMN_2221564	Ly1 antibody reactive homolog (mouse)	1.20447	0.0001
OSBPL5	ILMN_1802151	oxysterol binding protein-like 5	1.20475	0.0001
RPLP0	ILMN_1751726	ribosomal protein large P0	1.20516	0
RAB24	ILMN_1677843	RAB24 member RAS oncogene family	1.20529	0
YIPF1	ILMN_2052163	Yip1 domain family member 1	1.20539	0
ELF4	ILMN_1652082	E74-like factor 4 (ets domain transcription factor)	1.20576	0
SLC47A1	ILMN_1670325	solute carrier family 47 member 1	1.20589	0.0066
MGAT1	ILMN_1761912	mannosyl (alpha-13-)-glycoprotein beta-12-N-acetylglucosaminyltransferase	1.20602	0
PPA1	ILMN_1805827	pyrophosphatase (inorganic) 1	1.20604	0
IPO4	ILMN_1798172	importin 4	1.20645	0.0011
LGALS8	ILMN_2353358	lectin galactoside-binding soluble 8	1.20697	0
TMEM45A	ILMN_2148913	transmembrane protein 45A	1.20739	0
TNFSF13B	ILMN_2066858	tumor necrosis factor (ligand) superfamily member 13b	1.20777	0.0002
TRAM1	ILMN_1737146	translocation associated membrane protein 1	1.2082	0
FGD2	ILMN_2115005	FYVE RhoGEF and PH domain containing 2	1.20836	0
C11orf48	ILMN_1739345	chromosome 11 open reading frame 48	1.20841	0
FJX1	ILMN_1746465	four jointed box 1 (Drosophila)	1.20891	0.0013
MED28	ILMN_1749821	mediator complex subunit 28	1.20901	0
SNRNP70	ILMN_3248113	small nuclear ribonucleoprotein 70kDa (U1)	1.20906	0
ABCE1	ILMN_3207933	ATP-binding cassette sub-family E (OABP) member 1	1.2092	0
SRSF2	ILMN_1696407	serine/arginine-rich splicing factor 2	1.20938	0
RPL23A	ILMN_1788607	ribosomal protein L23a	1.20948	0.001
SFXN4	ILMN_1658437	sideroflexin 4	1.20951	0
COL8A1	ILMN_1685433	collagen type VIII alpha 1	1.20962	0.0002
PDXK	ILMN_1672504	pyridoxal (pyridoxine vitamin B6) kinase	1.20972	0
PRMT1	ILMN_1692473	protein arginine methyltransferase 1	1.20985	0
NPTX2	ILMN_1685608	neuronal pentraxin II	1.21065	0.0084
EDNRB	ILMN_1751904	endothelin receptor type B	1.2108	0.0015
LOC441124	ILMN_3183620	hypothetical gene supported by AK093729; BX647918	1.211	0.0008
CXXC1	ILMN_1691276	CXXC finger protein 1	1.21127	0
GPN2	ILMN_2205245	GPN-loop GTPase 2	1.21168	0
TMEM154	ILMN_2088124	transmembrane protein 154	1.21185	0.0064
SNF8	ILMN_1766171	SNF8 ESCRT-II complex subunit homolog (S. cerevisiae)	1.21186	0
CHSY3	ILMN_1740407	chondroitin sulfate synthase 3	1.21214	0.0001
TUFM	ILMN_1738369	Tu translation elongation factor mitochondrial	1.21225	0.0001
DCUN1D3	ILMN_1665455	DCN1 defective in cullin neddylation 1 domain containing 3 (S. cerevisiae)	1.2125	0
ATP8B4	ILMN_1783956	ATPase class I type 8B member 4	1.21259	0
C7orf54	ILMN_1655961	chromosome 7 open reading frame 54	1.21268	0.0003
ANXA5	ILMN_1741003	annexin A5	1.21273	0
EML4	ILMN_1718297	echinoderm microtubule associated protein like 4	1.21276	0
SPON1	ILMN_1791890	spondin 1 extracellular matrix protein	1.2128	0
SCAMP3	ILMN_1793712	secretory carrier membrane protein 3	1.21292	0
TMED3	ILMN_1719316	transmembrane emp24 protein transport domain containing 3	1.213	0
TH1L	ILMN_1663954	TH1-like (Drosophila)	1.21318	0.0001
SORD	ILMN_1692517	sorbitol dehydrogenase	1.21324	0
PFAS	ILMN_1755862	phosphoribosylformylglycinamidine synthase	1.21328	0.0002
ARID3A	ILMN_1670130	AT rich interactive domain 3A (BRIGHT-like)	1.2133	0.0008
DPH2	ILMN_2375418	DPH2 homolog (S. cerevisiae)	1.21331	0
DNAJA1	ILMN_1672496	DnaJ (Hsp40) homolog subfamily A member 1	1.21337	0
ARFGAP1	ILMN_1675709	ADP-ribosylation factor GTPase activating protein 1	1.21367	0.0001
DDX56	ILMN_1679405	DEAD (Asp-Glu-Ala-Asp) box polypeptide 56	1.21396	0
ADSL	ILMN_1790757	adenylosuccinate lyase	1.21402	0
TTLL12	ILMN_1663113	tubulin tyrosine ligase-like family member 12	1.21433	0.0004
SPTSSA	ILMN_1699676	serine palmitoyltransferase small subunit A	1.21439	0
WDR12	ILMN_2045729	WD repeat domain 12	1.21523	0.0001
LY86	ILMN_1807825	lymphocyte antigen 86	1.21571	0.0002
C21orf7	ILMN_1699071	chromosome 21 open reading frame 7	1.21575	0.0006
GMPPA	ILMN_1804476	GDP-mannose pyrophosphorylase A	1.21578	0
POLR2H	ILMN_1689445	polymerase (RNA) II (DNA directed) polypeptide H	1.21578	0
SRSF7	ILMN_1778836	serine/arginine-rich splicing factor 7	1.21586	0
CNPY2	ILMN_3243471	canopy 2 homolog (zebrafish)	1.21647	0
AP1B1	ILMN_1781983	adaptor-related protein complex 1 beta 1 subunit	1.21655	0
AIMP2	ILMN_1673252	aminoacyl tRNA synthetase complex-interacting multifunctional protein 2	1.217	0
RPRM	ILMN_1665425	reprimo TP53 dependent G2 arrest mediator candidate	1.21706	0
BZW1	ILMN_1666384	basic leucine zipper and W2 domains 1	1.21714	0
RNF144A	ILMN_1777660	ring finger protein 144A	1.2175	0.0004
PIGA	ILMN_1705985	phosphatidylinositol glycan anchor biosynthesis class A	1.21769	0
SDSL	ILMN_1750674	serine dehydratase-like	1.21779	0
MTA1	ILMN_1671911	metastasis associated 1	1.21788	0.0001
PPME1	ILMN_1732772	protein phosphatase methylesterase 1	1.21794	0.0006
FAM108C1	ILMN_1788416	family with sequence similarity 108 member C1	1.2183	0.002
COTL1	ILMN_1788283	coactosin-like 1 (Dictyostelium)	1.2184	0.0001
HAUS7	ILMN_2371700	HAUS augmin-like complex subunit 7	1.21844	0
PTRH2	ILMN_2311548	peptidyl-tRNA hydrolase 2	1.21849	0
HSP90AA1	ILMN_2373515	heat shock protein 90kDa alpha (cytosolic) class A member 1	1.2185	0
ACVR1B	ILMN_2243308	activin A receptor type IB	1.21858	0
CD83	ILMN_1780582	CD83 molecule	1.21862	0.0009
MRPL3	ILMN_1713143	mitochondrial ribosomal protein L3	1.21871	0
RPSAP9	ILMN_3208973	ribosomal protein SA pseudogene 9	1.21879	0
B9D2	ILMN_1806999	B9 protein domain 2	1.21882	0
HMBS	ILMN_1726306	hydroxymethylbilane synthase	1.21908	0
FKBP4	ILMN_1782045	FK506 binding protein 4 59kDa	1.21914	0
CCR1	ILMN_1678833	chemokine (C-C motif) receptor 1	1.2199	0.0028
IMP3	ILMN_1733696	IMP3 U3 small nucleolar ribonucleoprotein homolog (yeast)	1.22006	0
ATP6V1G2-DDX39B	ILMN_1686626	ATP6V1G2-DDX39B readthrough (non-protein coding)	1.22012	0
BCAT1	ILMN_1766169	branched chain amino-acid transaminase 1 cytosolic	1.22042	0.0001
SLC3A2	ILMN_1726456	solute carrier family 3 (activators of dibasic and neutral amino acid transport) member 2	1.2206	0
FASTKD5	ILMN_1733377	FAST kinase domains 5	1.22068	0
TPST1	ILMN_1651950	tyrosylprotein sulfotransferase 1	1.22109	0
CBLB	ILMN_1685580	Cas-Br-M (murine) ecotropic retroviral transforming sequence b	1.22128	0
GALE	ILMN_1792168	UDP-galactose-4-epimerase	1.22133	0.0002
SMAD3	ILMN_1682738	SMAD family member 3	1.22147	0.0028
TMEM165	ILMN_1773935	transmembrane protein 165	1.2216	0
MAMLD1	ILMN_1680856	mastermind-like domain containing 1	1.22196	0.0017
BAIAP2L2	ILMN_1771652	BAI1-associated protein 2-like 2	1.22262	0.0001
UBASH3B	ILMN_1653856	ubiquitin associated and SH3 domain containing B	1.22292	0.0001
FAM49B	ILMN_2122374	family with sequence similarity 49 member B	1.22322	0.0005
CLPTM1L	ILMN_1752802	CLPTM1-like	1.22334	0
ZNF259	ILMN_1753790	zinc finger protein 259	1.2234	0.0001
TUBA1B	ILMN_1800261	tubulin alpha 1b	1.22352	0
S100A11	ILMN_1750101	S100 calcium binding protein A11	1.22376	0
MIF	ILMN_1807074	macrophage migration inhibitory factor (glycosylation-inhibiting factor)	1.2238	0
TMEM167A	ILMN_3251560	transmembrane protein 167A	1.22426	0
BRMS1	ILMN_2398432	breast cancer metastasis suppressor 1	1.22457	0
SMARCA4	ILMN_1814173	SWI/SNF related matrix associated actin dependent regulator of chromatin subfamily a member 4	1.22485	0
OSMR	ILMN_2205999	oncostatin M receptor	1.22487	0.0002
MKI67IP	ILMN_1786189	MKI67 (FHA domain) interacting nucleolar phosphoprotein	1.22496	0.0001
TIMELESS	ILMN_1735093	timeless homolog (Drosophila)	1.22514	0.0002
SLC26A6	ILMN_1785252	solute carrier family 26 member 6	1.22534	0.0002
EXOSC3	ILMN_1708936	exosome component 3	1.22563	0
SPRY1	ILMN_2329914	sprouty homolog 1 antagonist of FGF signaling (Drosophila)	1.22588	0
PKDCC	ILMN_3234837	protein kinase domain containing cytoplasmic homolog (mouse)	1.22634	0.0001
SLC7A7	ILMN_1810275	solute carrier family 7 (amino acid transporter light chain y+L system) member 7	1.22636	0
EIF2B5	ILMN_1688534	eukaryotic translation initiation factor 2B subunit 5 epsilon 82kDa	1.22722	0
C13orf33	ILMN_1696048	chromosome 13 open reading frame 33	1.22727	0.0002
BANP	ILMN_1663631	BTG3 associated nuclear protein	1.22762	0
SEMA4D	ILMN_1687533	sema domain immunoglobulin domain (Ig) transmembrane domain (TM) and short cytoplasmic domain (semaphorin) 4D	1.22808	0.0004
RPF2	ILMN_1664167	ribosome production factor 2 homolog (S. cerevisiae)	1.22869	0
RPL8	ILMN_1764721	ribosomal protein L8	1.22952	0
GRRP1	ILMN_2116299	glycine/arginine rich protein 1	1.22968	0.0001
TRMT1	ILMN_1812940	TRM1 tRNA methyltransferase 1 homolog (S. cerevisiae)	1.23003	0
GRWD1	ILMN_1742166	glutamate-rich WD repeat containing 1	1.23004	0.0004
YARS	ILMN_1766010	tyrosyl-tRNA synthetase	1.23009	0
MRPL32	ILMN_1749432	mitochondrial ribosomal protein L32	1.23018	0
PRKD1	ILMN_1785891	protein kinase D1	1.23025	0
H2AFY	ILMN_2373495	H2A histone family member Y	1.23055	0
DERL2	ILMN_1761969	Der1-like domain family member 2	1.23072	0
SEMA6B	ILMN_1712914	sema domain transmembrane domain (TM) and cytoplasmic domain (semaphorin) 6B	1.23098	0.0003
LOC727803	ILMN_3212373	ran-specific GTPase-activating protein-like	1.23119	0
FHL2	ILMN_2355831	four and a half LIM domains 2	1.23171	0
THOC4	ILMN_1750518	THO complex 4	1.23171	0
UBIAD1	ILMN_1651872	UbiA prenyltransferase domain containing 1	1.23215	0.0001
GRPEL1	ILMN_1670817	GrpE-like 1 mitochondrial (E. coli)	1.23239	0.0001
CTSC	ILMN_1792885	cathepsin C	1.23252	0
ILF2	ILMN_1745172	interleukin enhancer binding factor 2 45kDa	1.23283	0
HSPA9	ILMN_1679209	heat shock 70kDa protein 9 (mortalin)	1.23313	0
PSMB3	ILMN_1748651	proteasome (prosome macropain) subunit beta type 3	1.23313	0
KIAA0247	ILMN_2226917	KIAA0247	1.23317	0
GPR172A	ILMN_2041577	G protein-coupled receptor 172A	1.23328	0
SMOX	ILMN_1775380	spermine oxidase	1.23359	0.0026
CLEC2D	ILMN_1678775	C-type lectin domain family 2 member D	1.23375	0
YWHAG	ILMN_2228809	tyrosine 3-monooxygenase/tryptophan 5-monooxygenase activation protein gamma polypeptide	1.2339	0
S100A3	ILMN_1712545	S100 calcium binding protein A3	1.23412	0.0002
HSD17B7	ILMN_1728048	hydroxysteroid (17-beta) dehydrogenase 7	1.23415	0.0016
CCND3	ILMN_1668721	cyclin D3	1.23427	0
IFI16	ILMN_1710937	interferon gamma-inducible protein 16	1.23454	0
LONP1	ILMN_1766125	lon peptidase 1 mitochondrial	1.23468	0
LPAR1	ILMN_1701441	lysophosphatidic acid receptor 1	1.23469	0
HMGB2	ILMN_2219712	high mobility group box 2	1.23497	0
TXNDC17	ILMN_1659437	thioredoxin domain containing 17	1.235	0
NCF4	ILMN_1785005	neutrophil cytosolic factor 4 40kDa	1.23517	0.0004
RPS7	ILMN_2070072	ribosomal protein S7	1.23524	0.0003
SEC61G	ILMN_2367020	Sec61 gamma subunit	1.23548	0
PUF60	ILMN_1779404	poly-U binding splicing factor 60KDa	1.23558	0
ARHGAP30	ILMN_1750805	Rho GTPase activating protein 30	1.23569	0.0002
DENND4B	ILMN_3245066	DENN/MADD domain containing 4B	1.23575	0
TGIF2-C20ORF24	ILMN_1679195	TGIF2-C20orf24 readthrough	1.23589	0
XPO6	ILMN_1755235	exportin 6	1.23623	0
EDEM1	ILMN_1779828	ER degradation enhancer mannosidase alpha-like 1	1.23656	0
DNMT1	ILMN_1760201	DNA (cytosine-5-)-methyltransferase 1	1.23659	0
FES	ILMN_1693650	feline sarcoma oncogene	1.23664	0
C1orf85	ILMN_1698243	chromosome 1 open reading frame 85	1.23667	0
IL32	ILMN_2368530	interleukin 32	1.23672	0.0001
CSK	ILMN_1754121	c-src tyrosine kinase	1.23703	0
RPL18A	ILMN_2141453	ribosomal protein L18a	1.23777	0
PHLDB2	ILMN_2179778	pleckstrin homology-like domain family B member 2	1.23801	0.0006
GALK1	ILMN_1803194	galactokinase 1	1.23809	0
RHOU	ILMN_3242586	ras homolog gene family member U	1.23823	0
CASP1	ILMN_2326509	caspase 1 apoptosis-related cysteine peptidase (interleukin 1 beta convertase)	1.23869	0.0002
FAM113A	ILMN_1676302	family with sequence similarity 113 member A	1.23872	0.0004
IFITM3	ILMN_1805750	interferon induced transmembrane protein 3	1.23901	0
NBL1	ILMN_1789599	neuroblastoma suppression of tumorigenicity 1	1.23917	0
C19orf22	ILMN_1808202	chromosome 19 open reading frame 22	1.23952	0
ANKRD9	ILMN_2048607	ankyrin repeat domain 9	1.23954	0
LPXN	ILMN_1742789	leupaxin	1.2398	0.0001
SQLE	ILMN_2041293	squalene epoxidase	1.2398	0
NACC2	ILMN_1809522	NACC family member 2 BEN and BTB (POZ) domain containing	1.23984	0
CFB	ILMN_1774287	complement factor B	1.23989	0.0001
RABGGTB	ILMN_1790354	Rab geranylgeranyltransferase beta subunit	1.24011	0
PDXP	ILMN_1736441	pyridoxal (pyridoxine vitamin B6) phosphatase	1.24043	0
RPSA	ILMN_2050112	ribosomal protein SA	1.24046	0
ELOVL6	ILMN_2111187	ELOVL fatty acid elongase 6	1.24064	0
NXF1	ILMN_1705783	nuclear RNA export factor 1	1.24177	0
C1QBP	ILMN_1668996	complement component 1 q subcomponent binding protein	1.24234	0
C17orf70	ILMN_1711823	chromosome 17 open reading frame 70	1.24241	0
CHFR	ILMN_1653828	checkpoint with forkhead and ring finger domains	1.24304	0
GART	ILMN_1679476	phosphoribosylglycinamide formyltransferase phosphoribosylglycinamide synthetase phosphoribosylaminoimidazole synthetase	1.24338	0
SLC1A3	ILMN_1738552	solute carrier family 1 (glial high affinity glutamate transporter) member 3	1.24342	0.0009
SSH2	ILMN_1672834	slingshot homolog 2 (Drosophila)	1.24346	0
RND3	ILMN_1759513	Rho family GTPase 3	1.24361	0
FAM96B	ILMN_1779813	family with sequence similarity 96 member B	1.24375	0
PTS	ILMN_2162328	6-pyruvoyltetrahydropterin synthase	1.24401	0
ARID5B	ILMN_1721626	AT rich interactive domain 5B (MRF1-like)	1.2443	0
THY1	ILMN_1779875	Thy-1 cell surface antigen	1.24514	0
RGS19	ILMN_1677085	regulator of G-protein signaling 19	1.24518	0.0001
HIST2H2AC	ILMN_1768973	histone cluster 2 H2ac	1.24528	0
ADA	ILMN_1803686	adenosine deaminase	1.24537	0.0001
ZFAND5	ILMN_1795228	zinc finger AN1-type domain 5	1.24554	0
HMGXB3	ILMN_3250585	HMG box domain containing 3	1.24557	0
NOL12	ILMN_1759991	nucleolar protein 12	1.24572	0
RAI14	ILMN_1682139	retinoic acid induced 14	1.24614	0
TSPAN17	ILMN_1777881	tetraspanin 17	1.24623	0
HNRNPA1L2	ILMN_3305949	heterogeneous nuclear ribonucleoprotein A1-like 2	1.2464	0
GAPDH	ILMN_3283772	glyceraldehyde-3-phosphate dehydrogenase	1.24665	0
CYTH1	ILMN_1694084	cytohesin 1	1.24674	0
H3F3C	ILMN_1769705	H3 histone family 3C	1.24766	0
HSPE1-PHOCN	ILMN_2092536	HSPE1-PHOCN readthrough	1.24777	0
MAP2K1	ILMN_1694240	mitogen-activated protein kinase kinase 1	1.24789	0
CYP26B1	ILMN_1812297	cytochrome P450 family 26 subfamily B polypeptide 1	1.2486	0.0009
VARS	ILMN_1696601	valyl-tRNA synthetase	1.24871	0
EFNA1	ILMN_2371055	ephrin-A1	1.24876	0.0007
LPCAT3	ILMN_1805225	lysophosphatidylcholine acyltransferase 3	1.24884	0
RCN3	ILMN_1809850	reticulocalbin 3 EF-hand calcium binding domain	1.24885	0
CORO1A	ILMN_1713749	coronin actin binding protein 1A	1.24895	0.0008
SLC25A22	ILMN_1687958	solute carrier family 25 (mitochondrial carrier: glutamate) member 22	1.24934	0
DHX15	ILMN_2168449	DEAH (Asp-Glu-Ala-His) box polypeptide 15	1.24955	0
ALDH18A1	ILMN_2302716	aldehyde dehydrogenase 18 family member A1	1.2496	0
MRPL12	ILMN_1699603	mitochondrial ribosomal protein L12	1.24973	0
TMEM208	ILMN_1700419	transmembrane protein 208	1.24995	0
S100A16	ILMN_1728049	S100 calcium binding protein A16	1.25051	0
THBS4	ILMN_1736078	thrombospondin 4	1.25077	0.0157
GSPT1	ILMN_1750130	G1 to S phase transition 1	1.2509	0
MED16	ILMN_1800451	mediator complex subunit 16	1.25091	0
MEG3	ILMN_2061435	maternally expressed 3 (non-protein coding)	1.25149	0
TNFAIP8L3	ILMN_1682099	tumor necrosis factor alpha-induced protein 8-like 3	1.25168	0.0011
HSPA4	ILMN_2395043	heat shock 70kDa protein 4	1.2518	0
SNRPA1	ILMN_1715179	small nuclear ribonucleoprotein polypeptide A'	1.2519	0
IER2	ILMN_1700584	immediate early response 2	1.25197	0.0008
ATL3	ILMN_1751086	atlastin GTPase 3	1.25226	0
FBL	ILMN_1719205	fibrillarin	1.25259	0
CCT8	ILMN_1717868	chaperonin containing TCP1 subunit 8 (theta)	1.2529	0
PUS7	ILMN_1779353	pseudouridylate synthase 7 homolog (S. cerevisiae)	1.25366	0.0003
SORL1	ILMN_2060115	sortilin-related receptor L(DLR class) A repeats containing	1.25429	0.0026
C3orf26	ILMN_2215545	chromosome 3 open reading frame 26	1.25474	0.0003
OLFML2B	ILMN_1765557	olfactomedin-like 2B	1.25513	0.0007
EZR	ILMN_1795937	ezrin	1.25523	0
P4HB	ILMN_1719303	prolyl 4-hydroxylase beta polypeptide	1.25547	0
ATP6AP1	ILMN_1697694	ATPase H+ transporting lysosomal accessory protein 1	1.2557	0
DHX37	ILMN_2192683	DEAH (Asp-Glu-Ala-His) box polypeptide 37	1.25582	0
NHP2	ILMN_2365544	NHP2 ribonucleoprotein homolog (yeast)	1.2559	0
CCT7	ILMN_2341793	chaperonin containing TCP1 subunit 7 (eta)	1.25632	0
SNORA61	ILMN_3245458	small nucleolar RNA H/ACA box 61	1.25632	0.0001
PPPDE2	ILMN_1737580	PPPDE peptidase domain containing 2	1.2566	0
FXYD5	ILMN_1704286	FXYD domain containing ion transport regulator 5	1.25667	0
RRP12	ILMN_1767253	ribosomal RNA processing 12 homolog (S. cerevisiae)	1.25722	0.0004
ATP1A1	ILMN_1731783	ATPase Na+/K+ transporting alpha 1 polypeptide	1.2577	0
SLC43A3	ILMN_1658407	solute carrier family 43 member 3	1.25782	0
PRKCD	ILMN_1801105	protein kinase C delta	1.2582	0
CD53	ILMN_2413808	CD53 molecule	1.25823	0.0003
RNF24	ILMN_1717809	ring finger protein 24	1.25838	0
SYNGR2	ILMN_3233930	synaptogyrin 2	1.25844	0
MTHFD1L	ILMN_1772521	methylenetetrahydrofolate dehydrogenase (NADP+ dependent) 1-like	1.25855	0
KDELR2	ILMN_1724293	KDEL (Lys-Asp-Glu-Leu) endoplasmic reticulum protein retention receptor 2	1.25925	0
SPINT2	ILMN_1800739	serine peptidase inhibitor Kunitz type 2	1.25927	0.0002
IRF1	ILMN_1708375	interferon regulatory factor 1	1.2593	0
BZW2	ILMN_1676548	basic leucine zipper and W2 domains 2	1.25952	0
MARCKSL1	ILMN_1714433	MARCKS-like 1	1.25989	0.0001
PITPNC1	ILMN_1670638	phosphatidylinositol transfer protein cytoplasmic 1	1.2601	0.0009
CDC42SE1	ILMN_2349138	CDC42 small effector 1	1.26031	0
COL1A1	ILMN_1701308	collagen type I alpha 1	1.26155	0
TTC4	ILMN_1678140	tetratricopeptide repeat domain 4	1.26163	0
PIGU	ILMN_1738263	phosphatidylinositol glycan anchor biosynthesis class U	1.26168	0
NANS	ILMN_1815874	N-acetylneuraminic acid synthase	1.26187	0
PGM2L1	ILMN_1716265	phosphoglucomutase 2-like 1	1.26189	0
SLC35B1	ILMN_1727840	solute carrier family 35 member B1	1.26194	0
LBH	ILMN_2315979	limb bud and heart development homolog (mouse)	1.26214	0.0001
TRAFD1	ILMN_1758250	TRAF-type zinc finger domain containing 1	1.26214	0
CPXM1	ILMN_1712046	carboxypeptidase X (M14 family) member 1	1.26215	0.0014
ENOSF1	ILMN_1803676	enolase superfamily member 1	1.26262	0.0001
OBFC2A	ILMN_1785852	oligonucleotide/oligosaccharide-binding fold containing 2A	1.26309	0
SEC61B	ILMN_1801852	Sec61 beta subunit	1.26323	0
SPI1	ILMN_2392043	spleen focus forming virus (SFFV) proviral integration oncogene spi1	1.26389	0.0001
HEXB	ILMN_1806692	hexosaminidase B (beta polypeptide)	1.26429	0
EML3	ILMN_1772644	echinoderm microtubule associated protein like 3	1.26445	0
ABHD5	ILMN_1655702	abhydrolase domain containing 5	1.26557	0.0001
ARHGEF2	ILMN_1703477	Rho/Rac guanine nucleotide exchange factor (GEF) 2	1.2658	0
EIF3B	ILMN_2379469	eukaryotic translation initiation factor 3 subunit B	1.26581	0
PPRC1	ILMN_1796210	peroxisome proliferator-activated receptor gamma coactivator-related 1	1.26588	0
DPYSL4	ILMN_1792356	dihydropyrimidinase-like 4	1.26605	0.0002
RBMS1	ILMN_2358540	RNA binding motif single stranded interacting protein 1	1.26633	0
SLC5A6	ILMN_1741054	solute carrier family 5 (sodium-dependent vitamin transporter) member 6	1.26678	0
KCTD5	ILMN_1672728	potassium channel tetramerisation domain containing 5	1.26709	0
APOE	ILMN_1740938	apolipoprotein E	1.26728	0.0002
WNT2	ILMN_1694011	wingless-type MMTV integration site family member 2	1.26848	0.0041
CCDC86	ILMN_1792681	coiled-coil domain containing 86	1.269	0
APOLD1	ILMN_1723522	apolipoprotein L domain containing 1	1.2691	0.0052
AK2	ILMN_1670542	adenylate kinase 2	1.26962	0
DHFR	ILMN_3232696	dihydrofolate reductase	1.26975	0.0001
MRPL17	ILMN_1797933	mitochondrial ribosomal protein L17	1.26977	0
LOC728026	ILMN_3291472	prothymosin alpha-like	1.26984	0
AEN	ILMN_1814282	apoptosis enhancing nuclease	1.26993	0
FLOT2	ILMN_1726222	flotillin 2	1.27042	0
FCGR1B	ILMN_2261600	Fc fragment of IgG high affinity Ib receptor (CD64)	1.27074	0.0001
COL5A2	ILMN_1729117	collagen type V alpha 2	1.27118	0
ERN1	ILMN_1698404	endoplasmic reticulum to nucleus signaling 1	1.2716	0.0001
CCBP2	ILMN_1763127	chemokine binding protein 2	1.27183	0.0023
CDC25B	ILMN_2338323	cell division cycle 25 homolog B (S. pombe)	1.27213	0.0008
MAFF	ILMN_1680139	v-maf musculoaponeurotic fibrosarcoma oncogene homolog F (avian)	1.27223	0.0003
TMEM93	ILMN_1758674	transmembrane protein 93	1.27258	0
B4GALT5	ILMN_1685824	UDP-Gal:betaGlcNAc beta 14- galactosyltransferase polypeptide 5	1.2726	0
TFAP2C	ILMN_2096784	transcription factor AP-2 gamma (activating enhancer binding protein 2 gamma)	1.27266	0.0007
STAB1	ILMN_1655987	stabilin 1	1.27323	0
ZNF385D	ILMN_1710268	zinc finger protein 385D	1.27341	0.0006
ME2	ILMN_2048636	malic enzyme 2 NAD(+)-dependent mitochondrial	1.27385	0
STAT3	ILMN_2401978	signal transducer and activator of transcription 3 (acute-phase response factor)	1.27399	0
DRAM1	ILMN_1669376	DNA-damage regulated autophagy modulator 1	1.27403	0.0001
EIF5A	ILMN_1794522	eukaryotic translation initiation factor 5A	1.27443	0
NR1H3	ILMN_1814022	nuclear receptor subfamily 1 group H member 3	1.27452	0
C19orf10	ILMN_1787844	chromosome 19 open reading frame 10	1.2748	0
SDHAF2	ILMN_3238633	succinate dehydrogenase complex assembly factor 2	1.27492	0
GPR183	ILMN_1798706	G protein-coupled receptor 183	1.27557	0.0001
CD48	ILMN_2061043	CD48 molecule	1.27584	0.0009
HN1	ILMN_2384591	hematological and neurological expressed 1	1.27626	0
IL13RA1	ILMN_1768505	interleukin 13 receptor alpha 1	1.27686	0
BOP1	ILMN_1715583	block of proliferation 1	1.27715	0
ARPC5L	ILMN_2043816	actin related protein 2/3 complex subunit 5-like	1.27866	0
HSPA8	ILMN_3200330	heat shock 70kDa protein 8	1.27877	0
SLC7A1	ILMN_1683859	solute carrier family 7 (cationic amino acid transporter y+ system) member 1	1.27888	0
BAZ1A	ILMN_1742230	bromodomain adjacent to zinc finger domain 1A	1.27922	0
MAK16	ILMN_1777139	MAK16 homolog (S. cerevisiae)	1.27956	0
SLC25A25	ILMN_1791728	solute carrier family 25 (mitochondrial carrier; phosphate carrier) member 25	1.27956	0
IKBIP	ILMN_1701402	IKBKB interacting protein	1.28004	0.0001
GLA	ILMN_1766637	galactosidase alpha	1.28027	0
DPAGT1	ILMN_1692760	dolichyl-phosphate (UDP-N-acetylglucosamine) N-acetylglucosaminephosphotransferase 1 (GlcNAc-1-P transferase)	1.28117	0
EBNA1BP2	ILMN_1768127	EBNA1 binding protein 2	1.28177	0
BNIP3	ILMN_1724658	BCL2/adenovirus E1B 19kDa interacting protein 3	1.28182	0
CECR5	ILMN_1654690	cat eye syndrome chromosome region candidate 5	1.28196	0
BOLA2	ILMN_2298511	bolA homolog 2 (E. coli)	1.28251	0
PPIAL4F	ILMN_3225941	peptidylprolyl isomerase A (cyclophilin A)-like 4F	1.28259	0
GADD45B	ILMN_1718977	growth arrest and DNA-damage-inducible beta	1.28425	0
GRAMD1A	ILMN_1737157	GRAM domain containing 1A	1.28462	0
SLC43A2	ILMN_1787127	solute carrier family 43 member 2	1.28485	0
WDR74	ILMN_1809866	WD repeat domain 74	1.28534	0
EEF1B2	ILMN_2318725	eukaryotic translation elongation factor 1 beta 2	1.28604	0
PRRX1	ILMN_1739496	paired related homeobox 1	1.28689	0
TNFRSF10B	ILMN_1699265	tumor necrosis factor receptor superfamily member 10b	1.28703	0
CIRH1A	ILMN_1796235	cirrhosis autosomal recessive 1A (cirhin)	1.28805	0
ABCC3	ILMN_1677814	ATP-binding cassette sub-family C (CFTR/MRP) member 3	1.28821	0.0001
CD14	ILMN_2396444	CD14 molecule	1.2885	0
ACO1	ILMN_1750800	aconitase 1 soluble	1.28917	0
GMDS	ILMN_1711227	GDP-mannose 46-dehydratase	1.28946	0
UGDH	ILMN_1729563	UDP-glucose 6-dehydrogenase	1.29016	0
FERMT3	ILMN_2366330	fermitin family member 3	1.29071	0
TNFRSF1A	ILMN_1685005	tumor necrosis factor receptor superfamily member 1A	1.29082	0
DOCK2	ILMN_1799725	dedicator of cytokinesis 2	1.29084	0
GLRX	ILMN_1737308	glutaredoxin (thioltransferase)	1.29132	0
SERPINF2	ILMN_1740005	serpin peptidase inhibitor clade F (alpha-2 antiplasmin pigment epithelium derived factor) member 2	1.29146	0.0001
DPY19L1	ILMN_1791296	dpy-19-like 1 (C. elegans)	1.29168	0
C17orf62	ILMN_1750401	chromosome 17 open reading frame 62	1.29175	0
NUS1	ILMN_1675542	nuclear undecaprenyl pyrophosphate synthase 1 homolog (S. cerevisiae)	1.29184	0
PIM3	ILMN_1707748	pim-3 oncogene	1.29267	0
KLF6	ILMN_1735014	Kruppel-like factor 6	1.2928	0
CALR	ILMN_1736256	calreticulin	1.29311	0
WDR18	ILMN_1694479	WD repeat domain 18	1.29316	0
TBC1D2	ILMN_1769876	TBC1 domain family member 2	1.29348	0
SNRPB	ILMN_1774661	small nuclear ribonucleoprotein polypeptides B and B1	1.2945	0
HIST2H2AA4	ILMN_2144426	histone cluster 2 H2aa4	1.295	0
GLIS3	ILMN_2402600	GLIS family zinc finger 3	1.2958	0
STIP1	ILMN_1789510	stress-induced-phosphoprotein 1	1.29656	0
ATP1B3	ILMN_1783304	ATPase Na+/K+ transporting beta 3 polypeptide	1.29661	0
PDE4B	ILMN_2340259	phosphodiesterase 4B cAMP-specific	1.29723	0.0032
HLX	ILMN_2087646	H2.0-like homeobox	1.29742	0.0001
FAM57A	ILMN_1673899	family with sequence similarity 57 member A	1.29785	0.0001
STC2	ILMN_1691884	stanniocalcin 2	1.29793	0
CCNB2	ILMN_1801939	cyclin B2	1.29806	0.0061
ABCA1	ILMN_1766054	ATP-binding cassette sub-family A (ABC1) member 1	1.29828	0
KIAA1949	ILMN_1732967	KIAA1949	1.29872	0
CDH3	ILMN_1704294	cadherin 3 type 1 P-cadherin (placental)	1.29907	0.0016
CTPS	ILMN_1783285	CTP synthase	1.29908	0
HSPA5	ILMN_1773865	heat shock 70kDa protein 5 (glucose-regulated protein 78kDa)	1.29915	0
FCGR1A	ILMN_2176063	Fc fragment of IgG high affinity Ia receptor (CD64)	1.29917	0.0001
CTSH	ILMN_2390853	cathepsin H	1.29955	0
NKD2	ILMN_1731206	naked cuticle homolog 2 (Drosophila)	1.3004	0.0011
CSNK1D	ILMN_1720708	casein kinase 1 delta	1.3009	0
BCL6	ILMN_1737314	B-cell CLL/lymphoma 6	1.3013	0
FGD3	ILMN_1772686	FYVE RhoGEF and PH domain containing 3	1.30144	0
DKC1	ILMN_1671257	dyskeratosis congenita 1 dyskerin	1.30171	0
PCNX	ILMN_1740010	pecanex homolog (Drosophila)	1.30177	0
SRSF1	ILMN_1795341	serine/arginine-rich splicing factor 1	1.30248	0
CPD	ILMN_1703074	carboxypeptidase D	1.30255	0
PCCA	ILMN_1714384	propionyl CoA carboxylase alpha polypeptide	1.30257	0.0466
GNL2	ILMN_1761113	guanine nucleotide binding protein-like 2 (nucleolar)	1.3036	0
TTYH3	ILMN_1692731	tweety homolog 3 (Drosophila)	1.30384	0
GPX3	ILMN_1726666	glutathione peroxidase 3 (plasma)	1.3053	0
IMPDH1	ILMN_1676515	IMP (inosine 5'-monophosphate) dehydrogenase 1	1.30542	0
LITAF	ILMN_1713934	lipopolysaccharide-induced TNF factor	1.30658	0
H2AFX	ILMN_1785756	H2A histone family member X	1.30703	0
XBP1	ILMN_1809433	X-box binding protein 1	1.30704	0
TUBB	ILMN_1704750	tubulin beta	1.30719	0
BGN	ILMN_2206746	biglycan	1.30757	0
VMP1	ILMN_1692754	vacuole membrane protein 1	1.30784	0
MSMO1	ILMN_1720889	methylsterol monooxygenase 1	1.30787	0
OSTC	ILMN_3236156	oligosaccharyltransferase complex subunit	1.30941	0
DNAJB9	ILMN_1773742	DnaJ (Hsp40) homolog subfamily B member 9	1.31032	0
DSE	ILMN_1706498	dermatan sulfate epimerase	1.31061	0
GATAD2A	ILMN_1673682	GATA zinc finger domain containing 2A	1.31097	0
C1QTNF1	ILMN_2380237	C1q and tumor necrosis factor related protein 1	1.31105	0
CDCA5	ILMN_1683450	cell division cycle associated 5	1.31117	0.0007
BYSL	ILMN_1682792	bystin-like	1.31138	0.0001
CD209	ILMN_1676372	CD209 molecule	1.31199	0
FBLN1	ILMN_1700541	fibulin 1	1.31202	0
NCLN	ILMN_3237632	nicalin	1.3123	0
PIEZO1	ILMN_1752249	piezo-type mechanosensitive ion channel component 1	1.31256	0
FASN	ILMN_1784871	fatty acid synthase	1.31261	0
SEC23B	ILMN_1657483	Sec23 homolog B (S. cerevisiae)	1.31391	0
CLDN5	ILMN_1728197	claudin 5	1.31512	0
SERPINB1	ILMN_1679133	serpin peptidase inhibitor clade B (ovalbumin) member 1	1.31591	0
TYMS	ILMN_1806040	thymidylate synthetase	1.31631	0.0129
IMPDH2	ILMN_1705737	IMP (inosine 5'-monophosphate) dehydrogenase 2	1.31644	0
RDH5	ILMN_1773395	retinol dehydrogenase 5 (11-cis/9-cis)	1.31655	0
TMEM91	ILMN_2211065	transmembrane protein 91	1.31656	0
PAFAH1B3	ILMN_1748093	platelet-activating factor acetylhydrolase 1b catalytic subunit 3 (29kDa)	1.31657	0
AGTRAP	ILMN_1802458	angiotensin II receptor-associated protein	1.31689	0
ZNF593	ILMN_1703441	zinc finger protein 593	1.31727	0
SURF4	ILMN_1690761	surfeit 4	1.31756	0
PLIN3	ILMN_1660021	perilipin 3	1.31773	0
SRM	ILMN_1661337	spermidine synthase	1.31823	0
HPRT1	ILMN_2056975	hypoxanthine phosphoribosyltransferase 1	1.31883	0
LSM7	ILMN_1678165	LSM7 homolog U6 small nuclear RNA associated (S. cerevisiae)	1.31895	0
ATP6V0C	ILMN_1789005	ATPase H+ transporting lysosomal 16kDa V0 subunit c	1.31901	0
STOM	ILMN_1766657	stomatin	1.31946	0
RANBP1	ILMN_2109156	RAN binding protein 1	1.31983	0
GNL3	ILMN_1806106	guanine nucleotide binding protein-like 3 (nucleolar)	1.31987	0
CDKN3	ILMN_1666305	cyclin-dependent kinase inhibitor 3	1.32	0.0035
NAT10	ILMN_1705594	N-acetyltransferase 10 (GCN5-related)	1.32008	0
CCT2	ILMN_1679382	chaperonin containing TCP1 subunit 2 (beta)	1.32034	0
IMP4	ILMN_2156982	IMP4 U3 small nucleolar ribonucleoprotein homolog (yeast)	1.32063	0
TMED5	ILMN_1803279	transmembrane emp24 protein transport domain containing 5	1.3207	0
TNC	ILMN_2145670	tenascin C	1.32134	0
CENPN	ILMN_1720526	centromere protein N	1.32152	0.0001
CSDA	ILMN_1782788	cold shock domain protein A	1.32279	0
BMS1	ILMN_1772713	BMS1 homolog ribosome assembly protein (yeast)	1.32287	0
FKBP1A	ILMN_1702237	FK506 binding protein 1A 12kDa	1.32305	0.0002
RPP40	ILMN_1810423	ribonuclease P/MRP 40kDa subunit	1.32319	0
ATF6	ILMN_1703471	activating transcription factor 6	1.32341	0
PRELID1	ILMN_2179652	PRELI domain containing 1	1.32421	0
MAP3K5	ILMN_1726547	mitogen-activated protein kinase kinase kinase 5	1.32442	0.0001
DUSP23	ILMN_1659462	dual specificity phosphatase 23	1.32469	0
SH3PXD2A	ILMN_1743103	SH3 and PX domains 2A	1.32506	0
CNDP2	ILMN_1726769	CNDP dipeptidase 2 (metallopeptidase M20 family)	1.3252	0
SEMA4B	ILMN_1672589	sema domain immunoglobulin domain (Ig) transmembrane domain (TM) and short cytoplasmic domain (semaphorin) 4B	1.32554	0
CARHSP1	ILMN_1809477	calcium regulated heat stable protein 1 24kDa	1.32557	0
CD86	ILMN_1714602	CD86 molecule	1.32564	0
ERRFI1	ILMN_1665510	ERBB receptor feedback inhibitor 1	1.3257	0
TRABD	ILMN_1755737	TraB domain containing	1.32631	0
AMD1	ILMN_1788462	adenosylmethionine decarboxylase 1	1.32654	0
ATP2A2	ILMN_1815666	ATPase Ca++ transporting cardiac muscle slow twitch 2	1.32665	0
ARPC1B	ILMN_1804530	actin related protein 2/3 complex subunit 1B 41kDa	1.32666	0
MFSD1	ILMN_1789751	major facilitator superfamily domain containing 1	1.32712	0
B4GALT3	ILMN_1692267	UDP-Gal:betaGlcNAc beta 14- galactosyltransferase polypeptide 3	1.32757	0
TMOD1	ILMN_1736911	tropomodulin 1	1.32782	0
TPST2	ILMN_2329679	tyrosylprotein sulfotransferase 2	1.32794	0
CRELD2	ILMN_1748707	cysteine-rich with EGF-like domains 2	1.32818	0
MAP2K3	ILMN_1790534	mitogen-activated protein kinase kinase 3	1.32823	0
C4orf48	ILMN_1668629	chromosome 4 open reading frame 48	1.32875	0
MERTK	ILMN_2138589	c-mer proto-oncogene tyrosine kinase	1.32922	0
VCAM1	ILMN_2307903	vascular cell adhesion molecule 1	1.32966	0
CTSZ	ILMN_1666269	cathepsin Z	1.3299	0
PARVG	ILMN_1695851	parvin gamma	1.33041	0
MPZL2	ILMN_1752932	myelin protein zero-like 2	1.33125	0
PTPN1	ILMN_1681591	protein tyrosine phosphatase non-receptor type 1	1.33201	0
CCL19	ILMN_1769129	chemokine (C-C motif) ligand 19	1.33264	0.0012
ELK1	ILMN_1654289	ELK1 member of ETS oncogene family	1.3336	0
RRBP1	ILMN_2360784	ribosome binding protein 1 homolog 180kDa (dog)	1.33361	0
HCK	ILMN_1791771	hemopoietic cell kinase	1.33389	0
NPL	ILMN_1782070	N-acetylneuraminate pyruvate lyase (dihydrodipicolinate synthase)	1.33562	0
SEC61A1	ILMN_1659564	Sec61 alpha 1 subunit (S. cerevisiae)	1.33571	0
CD52	ILMN_2208903	CD52 molecule	1.33597	0.0002
HSPH1	ILMN_1712888	heat shock 105kDa/110kDa protein 1	1.33667	0
CARD9	ILMN_1712532	caspase recruitment domain family member 9	1.33696	0
NCF2	ILMN_1796642	neutrophil cytosolic factor 2	1.3384	0.0003
LINC00312	ILMN_2052135	long intergenic non-protein coding RNA 312	1.33859	0.0006
YRDC	ILMN_2061732	yrdC domain containing (E. coli)	1.33867	0
LYN	ILMN_1781155	v-yes-1 Yamaguchi sarcoma viral related oncogene homolog	1.33878	0
ST3GAL1	ILMN_1683313	ST3 beta-galactoside alpha-23-sialyltransferase 1	1.33984	0
RCAN1	ILMN_2367239	regulator of calcineurin 1	1.34043	0
TACSTD2	ILMN_1739001	tumor-associated calcium signal transducer 2	1.34093	0
F3	ILMN_2129572	coagulation factor III (thromboplastin tissue factor)	1.34144	0.0001
NXT1	ILMN_1760280	NTF2-like export factor 1	1.34186	0
RBM14	ILMN_1700604	RNA binding motif protein 14	1.34278	0
MMD	ILMN_1733937	monocyte to macrophage differentiation-associated	1.34279	0
LYZ	ILMN_1815205	lysozyme	1.34381	0
PABPC1L	ILMN_3303612	poly(A) binding protein cytoplasmic 1-like	1.34444	0
TGIF1	ILMN_2318638	TGFB-induced factor homeobox 1	1.3445	0
MCM6	ILMN_1798654	minichromosome maintenance complex component 6	1.34456	0
MGAT5	ILMN_3238058	mannosyl (alpha-16-)-glycoprotein beta-16-N-acetyl-glucosaminyltransferase	1.34483	0
PTMA	ILMN_1759954	prothymosin alpha	1.34514	0
HSPA7	ILMN_1806165	heat shock 70kDa protein 7 (HSP70B)	1.34525	0
SNHG1	ILMN_3236713	small nucleolar RNA host gene 1 (non-protein coding)	1.34539	0
CSRP2	ILMN_1660806	cysteine and glycine-rich protein 2	1.3455	0
NOD1	ILMN_2114422	nucleotide-binding oligomerization domain containing 1	1.34573	0
PTTG3P	ILMN_2049021	pituitary tumor-transforming 3 pseudogene	1.34573	0.0007
LOC100506248	ILMN_1677906	prothymosin alpha-like	1.34615	0
NOP56	ILMN_2044832	NOP56 ribonucleoprotein homolog (yeast)	1.34628	0
ANPEP	ILMN_1763837	alanyl (membrane) aminopeptidase	1.34667	0.0001
MAT2A	ILMN_1737298	methionine adenosyltransferase II alpha	1.34747	0
PPP1R15A	ILMN_1659936	protein phosphatase 1 regulatory (inhibitor) subunit 15A	1.34763	0
TPM3	ILMN_1660775	tropomyosin 3	1.34781	0
RPS24	ILMN_2399893	ribosomal protein S24	1.34858	0
SCO2	ILMN_1701621	SCO cytochrome oxidase deficient homolog 2 (yeast)	1.34885	0
RHBDF2	ILMN_1691717	rhomboid 5 homolog 2 (Drosophila)	1.34892	0
BOLA2B	ILMN_1659343	bolA homolog 2B (E. coli)	1.34907	0
ASS1	ILMN_1708778	argininosuccinate synthase 1	1.34932	0
PPP1R14B	ILMN_1659888	protein phosphatase 1 regulatory (inhibitor) subunit 14B	1.34946	0
EFHD2	ILMN_1761463	EF-hand domain family member D2	1.34971	0
DUSP6	ILMN_2396020	dual specificity phosphatase 6	1.35039	0
PGS1	ILMN_2075051	phosphatidylglycerophosphate synthase 1	1.35047	0
MMP25	ILMN_1717207	matrix metallopeptidase 25	1.35142	0.0035
CHIC2	ILMN_1679428	cysteine-rich hydrophobic domain 2	1.35169	0
PGK1	ILMN_2216852	phosphoglycerate kinase 1	1.35182	0
CCL8	ILMN_1772964	chemokine (C-C motif) ligand 8	1.35235	0
MCL1	ILMN_1803988	myeloid cell leukemia sequence 1 (BCL2-related)	1.35264	0
C10orf140	ILMN_1773002	chromosome 10 open reading frame 140	1.3532	0.0017
C19orf48	ILMN_1759184	chromosome 19 open reading frame 48	1.35365	0
VSIG4	ILMN_1669409	V-set and immunoglobulin domain containing 4	1.35398	0
SLC20A2	ILMN_1813763	solute carrier family 20 (phosphate transporter) member 2	1.35693	0
PNPO	ILMN_1684289	pyridoxamine 5'-phosphate oxidase	1.35711	0
SLFN11	ILMN_1752520	schlafen family member 11	1.35714	0
SYTL2	ILMN_2336609	synaptotagmin-like 2	1.35758	0
ANKLE2	ILMN_3249608	ankyrin repeat and LEM domain containing 2	1.35799	0
RBM47	ILMN_3224926	RNA binding motif protein 47	1.35814	0
TOM1	ILMN_2082314	target of myb1 (chicken)	1.35833	0
DHRS3	ILMN_1752478	dehydrogenase/reductase (SDR family) member 3	1.35864	0
RGS1	ILMN_1656011	regulator of G-protein signaling 1	1.35957	0.0002
NFIL3	ILMN_1707312	nuclear factor interleukin 3 regulated	1.36198	0
STMN3	ILMN_3244117	stathmin-like 3	1.36288	0
CMIP	ILMN_1738075	c-Maf inducing protein	1.36326	0
UCK2	ILMN_1768662	uridine-cytidine kinase 2	1.36394	0
TOMM34	ILMN_1721128	translocase of outer mitochondrial membrane 34	1.36416	0
IFNGR1	ILMN_1675939	interferon gamma receptor 1	1.36483	0
PGD	ILMN_1794165	phosphogluconate dehydrogenase	1.36592	0
HSPA1B	ILMN_1660436	heat shock 70kDa protein 1B	1.36596	0
SNORA67	ILMN_3247018	small nucleolar RNA H/ACA box 67	1.36633	0
BAMBI	ILMN_1691410	BMP and activin membrane-bound inhibitor homolog (Xenopus laevis)	1.36735	0
ARHGAP9	ILMN_1663916	Rho GTPase activating protein 9	1.36748	0
RAN	ILMN_3307930	RAN member RAS oncogene family	1.368	0
CD59	ILMN_1724789	CD59 molecule complement regulatory protein	1.3681	0
PAPPA	ILMN_1721770	pregnancy-associated plasma protein A pappalysin 1	1.37023	0
MAD2L2	ILMN_1669550	MAD2 mitotic arrest deficient-like 2 (yeast)	1.37179	0
KIAA0020	ILMN_1665483	KIAA0020	1.37195	0
RHOG	ILMN_1739792	ras homolog gene family member G (rho G)	1.37306	0
SLCO2A1	ILMN_1705231	solute carrier organic anion transporter family member 2A1	1.37391	0
IRAK3	ILMN_1661695	interleukin-1 receptor-associated kinase 3	1.37682	0
COL4A1	ILMN_1653028	collagen type IV alpha 1	1.37799	0
SAT1	ILMN_1753342	spermidine/spermine N1-acetyltransferase 1	1.37852	0
STARD13	ILMN_2341254	StAR-related lipid transfer (START) domain containing 13	1.37868	0
IFNGR2	ILMN_1764964	interferon gamma receptor 2 (interferon gamma transducer 1)	1.37945	0
ALPK2	ILMN_1811238	alpha-kinase 2	1.38004	0
RPS2	ILMN_3199916	ribosomal protein S2	1.38054	0
IFITM2	ILMN_1673352	interferon induced transmembrane protein 2 (1-8D)	1.38084	0
NOP58	ILMN_1748476	NOP58 ribonucleoprotein homolog (yeast)	1.38088	0
LDHA	ILMN_1807106	lactate dehydrogenase A	1.38114	0
IL1R1	ILMN_1810584	interleukin 1 receptor type I	1.38251	0
METRNL	ILMN_1688775	meteorin glial cell differentiation regulator-like	1.38295	0
POLR1C	ILMN_1746686	polymerase (RNA) I polypeptide C 30kDa	1.38351	0
SBNO2	ILMN_1808811	strawberry notch homolog 2 (Drosophila)	1.38352	0
MAP3K8	ILMN_1741159	mitogen-activated protein kinase kinase kinase 8	1.38403	0
TYROBP	ILMN_1778977	TYRO protein tyrosine kinase binding protein	1.38563	0
NCOA7	ILMN_1687768	nuclear receptor coactivator 7	1.38806	0
PITPNM1	ILMN_1653220	phosphatidylinositol transfer protein membrane-associated 1	1.38806	0
GNA15	ILMN_1773963	guanine nucleotide binding protein (G protein) alpha 15 (Gq class)	1.38845	0
SLC2A5	ILMN_1671337	solute carrier family 2 (facilitated glucose/fructose transporter) member 5	1.38993	0
MRPS12	ILMN_2371964	mitochondrial ribosomal protein S12	1.39004	0
RCN1	ILMN_1800276	reticulocalbin 1 EF-hand calcium binding domain	1.39109	0
CCNL1	ILMN_2094776	cyclin L1	1.39122	0
HLA-G	ILMN_1656670	major histocompatibility complex class I G	1.39161	0.0095
VTRNA1-3	ILMN_1819384	vault RNA 1-3	1.39172	0.0006
CYTH4	ILMN_1660364	cytohesin 4	1.39245	0
MXD1	ILMN_2214678	MAX dimerization protein 1	1.39272	0
RANGAP1	ILMN_1662198	Ran GTPase activating protein 1	1.39338	0
IRX3	ILMN_1811468	iroquois homeobox 3	1.39402	0.0001
SPCS3	ILMN_3307700	signal peptidase complex subunit 3 homolog (S. cerevisiae)	1.39525	0
C7orf40	ILMN_1898124	chromosome 7 open reading frame 40	1.39531	0
ELL2	ILMN_1655930	elongation factor RNA polymerase II 2	1.39874	0
PLEK	ILMN_1795762	pleckstrin	1.39888	0
AP2S1	ILMN_1809957	adaptor-related protein complex 2 sigma 1 subunit	1.39967	0
CCL3L3	ILMN_2105573	chemokine (C-C motif) ligand 3-like 3	1.40081	0.0001
IGFBP3	ILMN_1746085	insulin-like growth factor binding protein 3	1.40249	0
TGFB3	ILMN_1687652	transforming growth factor beta 3	1.403	0
PCDH17	ILMN_1781514	protocadherin 17	1.40517	0
TCIRG1	ILMN_1711994	T-cell immune regulator 1 ATPase H+ transporting lysosomal V0 subunit A3	1.40608	0
UBE2S	ILMN_1808591	ubiquitin-conjugating enzyme E2S	1.40715	0
NOS3	ILMN_1775224	nitric oxide synthase 3 (endothelial cell)	1.4074	0
LOC653778	ILMN_1707434	PREDICTED: Homo sapiens similar to solute carrier family 25 member 37 (LOC653778) mRNA.	1.40831	0
CYR61	ILMN_2188264	cysteine-rich angiogenic inducer 61	1.41001	0
SOX4	ILMN_1815745	SRY (sex determining region Y)-box 4	1.41031	0
VEGFA	ILMN_2375879	vascular endothelial growth factor A	1.41044	0
ITGB2	ILMN_1654396	integrin beta 2 (complement component 3 receptor 3 and 4 subunit)	1.41074	0
HSP90AB1	ILMN_1673711	heat shock protein 90kDa alpha (cytosolic) class B member 1	1.41089	0
CLCF1	ILMN_1661197	cardiotrophin-like cytokine factor 1	1.41148	0
RPL34	ILMN_1774823	ribosomal protein L34	1.41153	0
SHMT2	ILMN_1661264	serine hydroxymethyltransferase 2 (mitochondrial)	1.41231	0
ITGA5	ILMN_1792679	integrin alpha 5 (fibronectin receptor alpha polypeptide)	1.4126	0
PUS1	ILMN_1662658	pseudouridylate synthase 1	1.41338	0
C5AR1	ILMN_1689836	complement component 5a receptor 1	1.41363	0
SNAR-A1	ILMN_1881909	small ILF3/NF90-associated RNA A1	1.41459	0
SERTAD1	ILMN_1794017	SERTA domain containing 1	1.41552	0
SLC25A37	ILMN_1715969	solute carrier family 25 member 37	1.41676	0
DDX21	ILMN_1735461	DEAD (Asp-Glu-Ala-Asp) box polypeptide 21	1.41717	0
NOP2	ILMN_1723158	NOP2 nucleolar protein homolog (yeast)	1.41735	0
SRPRB	ILMN_1751072	signal recognition particle receptor B subunit	1.41747	0
VAMP8	ILMN_2190084	vesicle-associated membrane protein 8 (endobrevin)	1.41832	0
TGM2	ILMN_1705750	transglutaminase 2 (C polypeptide protein-glutamine-gamma-glutamyltransferase)	1.41858	0
ID2	ILMN_2086095	inhibitor of DNA binding 2 dominant negative helix-loop-helix protein	1.41888	0
HCST	ILMN_1699931	hematopoietic cell signal transducer	1.41951	0
UHRF1	ILMN_1786065	ubiquitin-like with PHD and ring finger domains 1	1.42195	0.0001
PAICS	ILMN_1773760	phosphoribosylaminoimidazole carboxylase phosphoribosylaminoimidazole succinocarboxamide synthetase	1.42202	0
LOC654103	ILMN_1802808	PREDICTED: Homo sapiens similar to solute carrier family 25 member 37 (LOC654103) mRNA.	1.4224	0
MAPKAPK3	ILMN_1732452	mitogen-activated protein kinase-activated protein kinase 3	1.42271	0
RASD1	ILMN_1740426	RAS dexamethasone-induced 1	1.42585	0.0001
ETS2	ILMN_1720158	v-ets erythroblastosis virus E26 oncogene homolog 2 (avian)	1.42602	0
CYBA	ILMN_1744604	cytochrome b-245 alpha polypeptide	1.42618	0
TPI1P2	ILMN_1684114	triosephosphate isomerase 1 pseudogene 2	1.42955	0
LOC732360	ILMN_1777096	G/T mismatch-specific thymine DNA glycosylase-like	1.42973	0
ISG20	ILMN_1659913	interferon stimulated exonuclease gene 20kDa	1.42979	0
GTPBP4	ILMN_1742577	GTP binding protein 4	1.43034	0
CORO7-PAM16	ILMN_1763884	CORO7-PAM16 readthrough	1.4306	0
NPC1	ILMN_1713505	Niemann-Pick disease type C1	1.43067	0
B4GALT1	ILMN_1766221	UDP-Gal:betaGlcNAc beta 14- galactosyltransferase polypeptide 1	1.43069	0
NOP16	ILMN_1704055	NOP16 nucleolar protein homolog (yeast)	1.43073	0
AEBP1	ILMN_1736178	AE binding protein 1	1.43277	0
PRC1	ILMN_1728934	protein regulator of cytokinesis 1	1.4341	0.0003
OLR1	ILMN_1723035	oxidized low density lipoprotein (lectin-like) receptor 1	1.43515	0.0027
CRISPLD2	ILMN_1790689	cysteine-rich secretory protein LCCL domain containing 2	1.43548	0
PHLDA1	ILMN_1687978	pleckstrin homology-like domain family A member 1	1.43575	0.0017
SIGLEC14	ILMN_3243061	sialic acid binding Ig-like lectin 14	1.43592	0
SLC39A8	ILMN_1695316	solute carrier family 39 (zinc transporter) member 8	1.43621	0
C15orf48	ILMN_1805410	chromosome 15 open reading frame 48	1.43708	0.0001
MIDN	ILMN_1746408	midnolin	1.43752	0
LOC653506	ILMN_1780861	PREDICTED: Homo sapiens similar to meteorin glial cell differentiation regulator-like (LOC653506) mRNA.	1.43951	0
TOMM40	ILMN_1683475	translocase of outer mitochondrial membrane 40 homolog (yeast)	1.44307	0
SNCAIP	ILMN_1807969	synuclein alpha interacting protein	1.44371	0
LMNB2	ILMN_1708101	lamin B2	1.44418	0
SERPINH1	ILMN_1751028	serpin peptidase inhibitor clade H (heat shock protein 47) member 1 (collagen binding protein 1)	1.44539	0
PLAU	ILMN_1656057	plasminogen activator urokinase	1.44599	0
MAFB	ILMN_1764709	v-maf musculoaponeurotic fibrosarcoma oncogene homolog B (avian)	1.44716	0
BASP1	ILMN_1651826	brain abundant membrane attached signal protein 1	1.4479	0
LRRC32	ILMN_2129161	leucine rich repeat containing 32	1.44801	0
ATP6V1B2	ILMN_1787705	ATPase H+ transporting lysosomal 56/58kDa V1 subunit B2	1.45263	0
SLC25A19	ILMN_1666553	solute carrier family 25 (mitochondrial thiamine pyrophosphate carrier) member 19	1.45361	0
CDH2	ILMN_1779228	cadherin 2 type 1 N-cadherin (neuronal)	1.45483	0
RPL29	ILMN_1771051	ribosomal protein L29	1.45603	0
COL7A1	ILMN_1751161	collagen type VII alpha 1	1.45621	0
ARHGDIB	ILMN_1678143	Rho GDP dissociation inhibitor (GDI) beta	1.4594	0
CD55	ILMN_1800540	CD55 molecule decay accelerating factor for complement (Cromer blood group)	1.45977	0
ATP6V0B	ILMN_1721391	ATPase H+ transporting lysosomal 21kDa V0 subunit b	1.46015	0
PTTG1	ILMN_2042771	pituitary tumor-transforming 1	1.46084	0
RPS2P32	ILMN_3294222	ribosomal protein S2 pseudogene 32	1.46111	0
MLPH	ILMN_1795342	melanophilin	1.46364	0.0007
SHROOM3	ILMN_1685540	shroom family member 3	1.46419	0.0001
DNAJB11	ILMN_1753243	DnaJ (Hsp40) homolog subfamily B member 11	1.46512	0
CHST15	ILMN_1670926	carbohydrate (N-acetylgalactosamine 4-sulfate 6-O) sulfotransferase 15	1.46852	0
ASCL2	ILMN_1723412	achaete-scute complex homolog 2 (Drosophila)	1.46916	0.0005
EBI3	ILMN_1802653	Epstein-Barr virus induced 3	1.46942	0.0259
SCD	ILMN_1689329	stearoyl-CoA desaturase (delta-9-desaturase)	1.47014	0
HK2	ILMN_1723486	hexokinase 2	1.47356	0
IL18BP	ILMN_2334296	interleukin 18 binding protein	1.47388	0
TGFBI	ILMN_1663866	transforming growth factor beta-induced 68kDa	1.47397	0
METTL1	ILMN_3306997	methyltransferase like 1	1.47419	0
HK3	ILMN_1670302	hexokinase 3 (white cell)	1.4761	0
UGCG	ILMN_1736939	UDP-glucose ceramide glucosyltransferase	1.47746	0
PTBP1	ILMN_2333319	polypyrimidine tract binding protein 1	1.47786	0
PTPRE	ILMN_2383611	protein tyrosine phosphatase receptor type E	1.47902	0
TUBA1C	ILMN_3251341	tubulin alpha 1c	1.47993	0
TNFAIP3	ILMN_1702691	tumor necrosis factor alpha-induced protein 3	1.48151	0.0001
WAS	ILMN_1760027	Wiskott-Aldrich syndrome (eczema-thrombocytopenia)	1.48204	0
NR4A2	ILMN_1782305	nuclear receptor subfamily 4 group A member 2	1.48219	0.0018
NUSAP1	ILMN_1726720	nucleolar and spindle associated protein 1	1.48253	0.0007
SLC20A1	ILMN_1672662	solute carrier family 20 (phosphate transporter) member 1	1.48707	0
MTHFD2	ILMN_1674706	methylenetetrahydrofolate dehydrogenase (NADP+ dependent) 2 methenyltetrahydrofolate cyclohydrolase	1.49224	0
LILRA6	ILMN_3251658	leukocyte immunoglobulin-like receptor subfamily A (with TM domain) member 6	1.49339	0
TEAD4	ILMN_1705301	TEA domain family member 4	1.4936	0
HLA-DRB1	ILMN_1715169	major histocompatibility complex class II DR beta 1	1.49363	0
TPI1	ILMN_3305475	triosephosphate isomerase 1	1.4943	0
UBE2C	ILMN_2301083	ubiquitin-conjugating enzyme E2C	1.49455	0
ZSWIM4	ILMN_2150654	zinc finger SWIM-type containing 4	1.49503	0
SST	ILMN_1812824	somatostatin	1.49532	0.0053
FAM20C	ILMN_1712684	family with sequence similarity 20 member C	1.49606	0
CXCL16	ILMN_1728478	chemokine (C-X-C motif) ligand 16	1.49628	0
IL18RAP	ILMN_1721762	interleukin 18 receptor accessory protein	1.4972	0.0002
STC1	ILMN_1758164	stanniocalcin 1	1.49901	0
LILRA2	ILMN_1716983	leukocyte immunoglobulin-like receptor subfamily A (with TM domain) member 2	1.49965	0
WDR4	ILMN_1656628	WD repeat domain 4	1.5006	0
RCC2	ILMN_3176090	regulator of chromosome condensation 2	1.50125	0
ASGR1	ILMN_1769013	asialoglycoprotein receptor 1	1.50226	0
SRPX2	ILMN_1676213	sushi-repeat containing protein X-linked 2	1.50253	0
NFKBIA	ILMN_1773154	nuclear factor of kappa light polypeptide gene enhancer in B-cells inhibitor alpha	1.506	0
EIF4A3	ILMN_1667043	eukaryotic translation initiation factor 4A3	1.50754	0
G0S2	ILMN_1691846	G0/G1switch 2	1.50915	0.0003
GGCT	ILMN_2101526	gamma-glutamylcyclotransferase	1.50947	0
HSP90B1	ILMN_2096116	heat shock protein 90kDa beta (Grp94) member 1	1.51209	0
BTG2	ILMN_1770085	BTG family member 2	1.51341	0
HSPD1	ILMN_2381397	heat shock 60kDa protein 1 (chaperonin)	1.51551	0
CMTM7	ILMN_1698934	CKLF-like MARVEL transmembrane domain containing 7	1.51604	0
CLIC3	ILMN_1796423	chloride intracellular channel 3	1.51663	0.0471
RGS16	ILMN_1808226	regulator of G-protein signaling 16	1.52278	0.0002
KCNK3	ILMN_1768483	potassium channel subfamily K member 3	1.52328	0
IL1RL1	ILMN_2313672	interleukin 1 receptor-like 1	1.52386	0
ACSL1	ILMN_1684585	acyl-CoA synthetase long-chain family member 1	1.52641	0
ACTA1	ILMN_2125869	actin alpha 1 skeletal muscle	1.53052	0.0005
CHSY1	ILMN_1791576	chondroitin sulfate synthase 1	1.5311	0
MT1JP	ILMN_1662640	metallothionein 1J pseudogene	1.53381	0
MLKL	ILMN_1667825	mixed lineage kinase domain-like	1.53572	0
CASP4	ILMN_1678454	caspase 4 apoptosis-related cysteine peptidase	1.53626	0
TNFRSF1B	ILMN_1764788	tumor necrosis factor receptor superfamily member 1B	1.53887	0
NFE2	ILMN_1711786	nuclear factor (erythroid-derived 2) 45kDa	1.53925	0
CCDC109B	ILMN_1801766	coiled-coil domain containing 109B	1.54076	0
DDX39A	ILMN_1747303	DEAD (Asp-Glu-Ala-Asp) box polypeptide 39A	1.54418	0
SHC1	ILMN_1721022	SHC (Src homology 2 domain containing) transforming protein 1	1.55151	0
BATF3	ILMN_1763207	basic leucine zipper transcription factor ATF-like 3	1.55189	0
PI15	ILMN_1661895	peptidase inhibitor 15	1.55239	0
CTSB	ILMN_2359742	cathepsin B	1.555	0
SPHK1	ILMN_2357134	sphingosine kinase 1	1.55568	0
CYP1B1	ILMN_1693338	cytochrome P450 family 1 subfamily B polypeptide 1	1.56082	0
SIK1	ILMN_1717639	salt-inducible kinase 1	1.561	0
FBN2	ILMN_1670899	fibrillin 2	1.56225	0
CXCL2	ILMN_1682636	chemokine (C-X-C motif) ligand 2	1.56248	0
MARCO	ILMN_1731503	macrophage receptor with collagenous structure	1.56655	0
GFPT2	ILMN_1709674	glutamine-fructose-6-phosphate transaminase 2	1.56886	0
ZDHHC9	ILMN_1803824	zinc finger DHHC-type containing 9	1.57172	0
PLAC8	ILMN_2093343	placenta-specific 8	1.57306	0
CD93	ILMN_1704730	CD93 molecule	1.57318	0
TOP2A	ILMN_1686097	topoisomerase (DNA) II alpha 170kDa	1.57481	0.0001
SERPINA3	ILMN_1788874	serpin peptidase inhibitor clade A (alpha-1 antiproteinase antitrypsin) member 3	1.57519	0
BHLHE40	ILMN_1768534	basic helix-loop-helix family member e40	1.57594	0
SIRPA	ILMN_1758146	signal-regulatory protein alpha	1.57691	0
ADAM19	ILMN_1713751	ADAM metallopeptidase domain 19	1.58248	0
MAPK13	ILMN_1749327	mitogen-activated protein kinase 13	1.58366	0
ENO1	ILMN_1710756	enolase 1 (alpha)	1.59173	0
VNN2	ILMN_1678939	vanin 2	1.59381	0.0001
PLOD2	ILMN_1771599	procollagen-lysine 2-oxoglutarate 5-dioxygenase 2	1.59764	0
EIF4A1	ILMN_1722900	eukaryotic translation initiation factor 4A1	1.59888	0
CXCL12	ILMN_1791447	chemokine (C-X-C motif) ligand 12	1.60503	0.0003
NME1	ILMN_1741133	non-metastatic cells 1 protein (NM23A) expressed in	1.60695	0
BCL3	ILMN_1710514	B-cell CLL/lymphoma 3	1.60755	0
LINC00152	ILMN_2143795	long intergenic non-protein coding RNA 152	1.60803	0
RNF149	ILMN_1665877	ring finger protein 149	1.61039	0
LRG1	ILMN_1805228	leucine-rich alpha-2-glycoprotein 1	1.61187	0
GSTO1	ILMN_2227573	glutathione S-transferase omega 1	1.61194	0
ISM2	ILMN_2405264	isthmin 2 homolog (zebrafish)	1.61479	0.0155
PRDM1	ILMN_1655077	PR domain containing 1 with ZNF domain	1.621	0
SGK1	ILMN_1702487	serum/glucocorticoid regulated kinase 1	1.62642	0
CD24	ILMN_2060413	CD24 molecule	1.62755	0.0003
DUSP1	ILMN_1781285	dual specificity phosphatase 1	1.63636	0
H19	ILMN_2148527	H19 imprinted maternally expressed transcript (non-protein coding)	1.63757	0
FKBP11	ILMN_1787345	FK506 binding protein 11 19 kDa	1.63939	0
LILRB2	ILMN_2312340	leukocyte immunoglobulin-like receptor subfamily B (with TM and ITIM domains) member 2	1.6409	0
PLA2G2A	ILMN_1740586	phospholipase A2 group IIA (platelets synovial fluid)	1.64229	0
HPGD	ILMN_2166457	hydroxyprostaglandin dehydrogenase 15-(NAD)	1.64385	0.0325
EMR2	ILMN_2353633	egf-like module containing mucin-like hormone receptor-like 2	1.64624	0
MT1M	ILMN_1657435	metallothionein 1M	1.64688	0
DUSP5	ILMN_1656501	dual specificity phosphatase 5	1.64782	0
LAPTM5	ILMN_1772359	lysosomal protein transmembrane 5	1.64796	0
HCLS1	ILMN_1727402	hematopoietic cell-specific Lyn substrate 1	1.65409	0
PNKD	ILMN_1774604	paroxysmal nonkinesigenic dyskinesia	1.65413	0
KRT17	ILMN_1666845	keratin 17	1.65422	0.0003
ITGAX	ILMN_2254635	integrin alpha X (complement component 3 receptor 4 subunit)	1.65504	0
MANF	ILMN_2183510	mesencephalic astrocyte-derived neurotrophic factor	1.65666	0
MTFP1	ILMN_2355665	mitochondrial fission process 1	1.65766	0
IL4R	ILMN_1652185	interleukin 4 receptor	1.66015	0
PFKFB4	ILMN_1653292	6-phosphofructo-2-kinase/fructose-26-biphosphatase 4	1.66082	0
LXN	ILMN_1723962	latexin	1.6666	0
UAP1	ILMN_1742461	UDP-N-acteylglucosamine pyrophosphorylase 1	1.66856	0
TUBB3	ILMN_1791726	tubulin beta 3	1.67012	0
HAVCR2	ILMN_1693826	hepatitis A virus cellular receptor 2	1.67259	0
DARC	ILMN_1723684	Duffy blood group chemokine receptor	1.68127	0
WDR86	ILMN_1700248	WD repeat domain 86	1.68451	0
OSM	ILMN_1780546	oncostatin M	1.68485	0
SPOCD1	ILMN_1784948	SPOC domain containing 1	1.68565	0
CEACAM1	ILMN_1716815	carcinoembryonic antigen-related cell adhesion molecule 1 (biliary glycoprotein)	1.68608	0
C10orf10	ILMN_1767556	chromosome 10 open reading frame 10	1.68685	0
RAC2	ILMN_1709795	ras-related C3 botulinum toxin substrate 2 (rho family small GTP binding protein Rac2)	1.68819	0
TREM1	ILMN_1688231	triggering receptor expressed on myeloid cells 1	1.69369	0
CDC20	ILMN_1663390	cell division cycle 20 homolog (S. cerevisiae)	1.69428	0
PLIN2	ILMN_2138765	perilipin 2	1.69755	0
CCL20	ILMN_1657234	chemokine (C-C motif) ligand 20	1.70511	0.0002
KYNU	ILMN_1746517	kynureninase	1.70602	0
ZFP36	ILMN_1720829	zinc finger protein 36 C3H type homolog (mouse)	1.70902	0
ALOX5AP	ILMN_1797875	arachidonate 5-lipoxygenase-activating protein	1.70991	0
JUNB	ILMN_2086077	jun B proto-oncogene	1.71301	0
ALDH1A3	ILMN_2139970	aldehyde dehydrogenase 1 family member A3	1.72685	0
PENK	ILMN_1726711	proenkephalin	1.72786	0.0005
HLA-DRB5	ILMN_1697499	major histocompatibility complex class II DR beta 5	1.72831	0.0005
CXCL5	ILMN_2171384	chemokine (C-X-C motif) ligand 5	1.73008	0.0001
ALOX5	ILMN_1680996	arachidonate 5-lipoxygenase	1.73644	0
ITPRIP	ILMN_3239181	inositol 145-trisphosphate receptor interacting protein	1.74178	0
ACSL4	ILMN_1683598	acyl-CoA synthetase long-chain family member 4	1.74314	0
C7orf68	ILMN_1659990	chromosome 7 open reading frame 68	1.74775	0
S100P	ILMN_1801216	S100 calcium binding protein P	1.74932	0
SDF2L1	ILMN_1749213	stromal cell-derived factor 2-like 1	1.75364	0
GCA	ILMN_1800602	grancalcin EF-hand calcium binding protein	1.75701	0
CTHRC1	ILMN_1725090	collagen triple helix repeat containing 1	1.75753	0
SLC16A10	ILMN_1782938	solute carrier family 16 member 10 (aromatic amino acid transporter)	1.76042	0
HMOX1	ILMN_1800512	heme oxygenase (decycling) 1	1.76676	0
SLC2A1	ILMN_1659027	solute carrier family 2 (facilitated glucose transporter) member 1	1.76676	0
COL15A1	ILMN_1768940	collagen type XV alpha 1	1.76776	0
KIAA1199	ILMN_1813704	KIAA1199	1.76891	0
MMP10	ILMN_1741847	matrix metallopeptidase 10 (stromelysin 2)	1.77088	0.0008
SLC7A5	ILMN_1720373	solute carrier family 7 (amino acid transporter light chain L system) member 5	1.77539	0
KRT19	ILMN_1730777	keratin 19	1.77628	0.0127
NAPSB	ILMN_2109416	napsin B aspartic peptidase pseudogene	1.77728	0
FCGR2A	ILMN_1666932	Fc fragment of IgG low affinity IIa receptor (CD32)	1.7778	0
C2CD4B	ILMN_1748751	C2 calcium-dependent domain containing 4B	1.78091	0
MT1F	ILMN_1718766	metallothionein 1F	1.78093	0
DNAJA4	ILMN_1776998	DnaJ (Hsp40) homolog subfamily A member 4	1.78305	0
FCER1G	ILMN_2123743	Fc fragment of IgE high affinity I receptor for; gamma polypeptide	1.78554	0
RTEL1-TNFRSF6B	ILMN_2331231	RTEL1-TNFRSF6B readthrough	1.7873	0
ALPL	ILMN_1701603	alkaline phosphatase liver/bone/kidney	1.7879	0
DDIT4	ILMN_1661599	DNA-damage-inducible transcript 4	1.78899	0
HIF1A	ILMN_2379788	hypoxia inducible factor 1 alpha subunit (basic helix-loop-helix transcription factor)	1.78955	0
PNP	ILMN_2172174	purine nucleoside phosphorylase	1.79212	0
THBS2	ILMN_1678842	thrombospondin 2	1.79743	0
KRT18P55	ILMN_2041222	keratin 18 pseudogene 55	1.80394	0
TFRC	ILMN_1674243	transferrin receptor (p90 CD71)	1.80473	0
VCAN	ILMN_1687301	versican	1.80559	0
TMEM2	ILMN_1784661	transmembrane protein 2	1.81233	0
C11orf96	ILMN_1677402	chromosome 11 open reading frame 96	1.82181	0
SERPINE1	ILMN_1744381	serpin peptidase inhibitor clade E (nexin plasminogen activator inhibitor type 1) member 1	1.82544	0
FBP1	ILMN_1728799	fructose-16-bisphosphatase 1	1.8369	0
SIPA1L2	ILMN_1732923	signal-induced proliferation-associated 1 like 2	1.83733	0
SOCS3	ILMN_1781001	suppressor of cytokine signaling 3	1.85536	0
SLC7A2	ILMN_1781400	solute carrier family 7 (cationic amino acid transporter y+ system) member 2	1.85972	0
CDKN1A	ILMN_1784602	cyclin-dependent kinase inhibitor 1A (p21 Cip1)	1.86453	0
IL24	ILMN_1774685	interleukin 24	1.87452	0
RNASE2	ILMN_1730628	ribonuclease RNase A family 2 (liver eosinophil-derived neurotoxin)	1.87826	0
THBS1	ILMN_1686116	thrombospondin 1	1.88214	0
PLAUR	ILMN_1691508	plasminogen activator urokinase receptor	1.88607	0
NFKBIZ	ILMN_1719695	nuclear factor of kappa light polypeptide gene enhancer in B-cells inhibitor zeta	1.89078	0
EGR1	ILMN_1762899	early growth response 1	1.90138	0
PTGS2	ILMN_2054297	prostaglandin-endoperoxide synthase 2 (prostaglandin G/H synthase and cyclooxygenase)	1.90562	0
PTGES	ILMN_1713829	prostaglandin E synthase	1.90959	0
DIO3	ILMN_2075067	deiodinase iodothyronine type III	1.91621	0
MYC	ILMN_1680618	v-myc myelocytomatosis viral oncogene homolog (avian)	1.91803	0
LCN2	ILMN_1692223	lipocalin 2	1.92364	0.0025
GADD45A	ILMN_2052208	growth arrest and DNA-damage-inducible alpha	1.92479	0
NNMT	ILMN_1715508	nicotinamide N-methyltransferase	1.94411	0
CTSL1	ILMN_2374036	cathepsin L1	1.96361	0
PFKFB3	ILMN_2186061	6-phosphofructo-2-kinase/fructose-26-biphosphatase 3	1.96919	0
CSRNP1	ILMN_1703123	cysteine-serine-rich nuclear protein 1	1.97585	0
LILRB3	ILMN_1784884	leukocyte immunoglobulin-like receptor subfamily B (with TM and ITIM domains) member 3	1.97866	0
IL1R2	ILMN_1772131	interleukin 1 receptor type II	1.98027	0
CXCL6	ILMN_1779234	chemokine (C-X-C motif) ligand 6 (granulocyte chemotactic protein 2)	1.98893	0.0002
FSTL3	ILMN_1730670	follistatin-like 3 (secreted glycoprotein)	1.99177	0
KRT18	ILMN_1694778	keratin 18	1.9941	0
SPP1	ILMN_1651354	secreted phosphoprotein 1	1.99762	0
ATF3	ILMN_2374865	activating transcription factor 3	1.99996	0
IFI30	ILMN_1807277	interferon gamma-inducible protein 30	2.00309	0
PDPN	ILMN_1670490	podoplanin	2.00487	0
PRRX2	ILMN_1790338	paired related homeobox 2	2.01728	0
TNFAIP6	ILMN_1785732	tumor necrosis factor alpha-induced protein 6	2.01859	0
IL1B	ILMN_1775501	interleukin 1 beta	2.01886	0
SLA	ILMN_2345898	Src-like-adaptor	2.01945	0
RUNX1	ILMN_1801504	runt-related transcription factor 1	2.04585	0
CSF3R	ILMN_2371280	colony stimulating factor 3 receptor (granulocyte)	2.04781	0
UPP1	ILMN_1798256	uridine phosphorylase 1	2.04945	0
LDLR	ILMN_2053415	low density lipoprotein receptor	2.05084	0
CEBPD	ILMN_1782050	CCAAT/enhancer binding protein (C/EBP) delta	2.05397	0
LCP1	ILMN_1662932	lymphocyte cytosolic protein 1 (L-plastin)	2.05859	0
TIMP1	ILMN_1711566	TIMP metallopeptidase inhibitor 1	2.06126	0
SLC39A14	ILMN_1764629	solute carrier family 39 (zinc transporter) member 14	2.06598	0
S100A12	ILMN_1748915	S100 calcium binding protein A12	2.06694	0
CEBPB	ILMN_1693014	CCAAT/enhancer binding protein (C/EBP) beta	2.06751	0
NPPB	ILMN_1763382	natriuretic peptide B	2.07544	0
C1orf162	ILMN_1754894	chromosome 1 open reading frame 162	2.08455	0
TYMP	ILMN_2109708	thymidine phosphorylase	2.08767	0
SULF1	ILMN_1702363	sulfatase 1	2.09515	0
GREM1	ILMN_1752965	gremlin 1	2.09928	0
CD163	ILMN_1722622	CD163 molecule	2.11148	0
WISP1	ILMN_1713499	WNT1 inducible signaling pathway protein 1	2.1146	0
SLC2A3	ILMN_1775708	solute carrier family 2 (facilitated glucose transporter) member 3	2.12355	0
SLC16A3	ILMN_2364022	solute carrier family 16 member 3 (monocarboxylic acid transporter 4)	2.12736	0
PIM1	ILMN_1815023	pim-1 oncogene	2.12979	0
TRIB1	ILMN_1803811	tribbles homolog 1 (Drosophila)	2.13748	0
PRG2	ILMN_1729314	proteoglycan 2 bone marrow (natural killer cell activator eosinophil granule major basic protein)	2.13983	0
ADAMTS9	ILMN_1805543	ADAM metallopeptidase with thrombospondin type 1 motif 9	2.14187	0
SRGN	ILMN_1760347	serglycin	2.14309	0
MT1E	ILMN_2173611	metallothionein 1E	2.1461	0
LEFTY2	ILMN_1781256	left-right determination factor 2	2.15563	0
RDH10	ILMN_1714335	retinol dehydrogenase 10 (all-trans)	2.15762	0
FOS	ILMN_1669523	FBJ murine osteosarcoma viral oncogene homolog	2.16837	0
IER3	ILMN_1682717	immediate early response 3	2.17859	0
PROK2	ILMN_1775257	prokineticin 2	2.18104	0
PRG4	ILMN_1780349	proteoglycan 4	2.18155	0.0002
DIO2	ILMN_1737650	deiodinase iodothyronine type II	2.20171	0
LMCD1	ILMN_1754969	LIM and cysteine-rich domains 1	2.21553	0
FGR	ILMN_2368318	Gardner-Rasheed feline sarcoma viral (v-fgr) oncogene homolog	2.22654	0
SERPINE2	ILMN_1655595	serpin peptidase inhibitor clade E (nexin plasminogen activator inhibitor type 1) member 2	2.23493	0
ADM	ILMN_1708934	adrenomedullin	2.25106	0
MYH3	ILMN_1795119	myosin heavy chain 3 skeletal muscle embryonic	2.26462	0
ANKRD1	ILMN_1716264	ankyrin repeat domain 1 (cardiac muscle)	2.31929	0
NAMPT	ILMN_1653871	nicotinamide phosphoribosyltransferase	2.32341	0
COMP	ILMN_1677636	cartilage oligomeric matrix protein	2.33301	0
STEAP1	ILMN_1663575	six transmembrane epithelial antigen of the prostate 1	2.33603	0
SERPINA1	ILMN_2338452	serpin peptidase inhibitor clade A (alpha-1 antiproteinase antitrypsin) member 1	2.36151	0
FPR1	ILMN_2092118	formyl peptide receptor 1	2.4101	0
HBEGF	ILMN_2121408	heparin-binding EGF-like growth factor	2.41289	0
SOD2	ILMN_2336781	superoxide dismutase 2 mitochondrial	2.48157	0
SLC11A1	ILMN_1741165	solute carrier family 11 (proton-coupled divalent metal ion transporters) member 1	2.62414	0
CCL23	ILMN_1686109	chemokine (C-C motif) ligand 23	2.65807	0
MMP3	ILMN_1784459	matrix metallopeptidase 3 (stromelysin 1 progelatinase)	2.68526	0
LILRA3	ILMN_1661631	leukocyte immunoglobulin-like receptor subfamily A (without TM domain) member 3	2.69498	0
DEFB1	ILMN_1686573	defensin beta 1	2.71097	0.0001
AQP9	ILMN_1715068	aquaporin 9	2.77042	0
FCN1	ILMN_1668063	ficolin (collagen/fibrinogen domain containing) 1	2.79527	0
LILRA5	ILMN_2266595	leukocyte immunoglobulin-like receptor subfamily A (with TM domain) member 5	2.82384	0
IL6	ILMN_1699651	interleukin 6 (interferon beta 2)	2.89152	0
ABP1	ILMN_1731433	amiloride binding protein 1 (amine oxidase (copper-containing))	2.96028	0.0116
MT1IP	ILMN_2136089	metallothionein 1I pseudogene	3.02464	0
CHI3L1	ILMN_3307868	chitinase 3-like 1 (cartilage glycoprotein-39)	3.03501	0
LOC100653049	ILMN_1770228	keratin type I cuticular Ha4-like	3.07566	0
C19orf59	ILMN_1762713	chromosome 19 open reading frame 59	3.11146	0
COL17A1	ILMN_1651282	collagen type XVII alpha 1	3.14132	0.0032
MT1X	ILMN_1775170	metallothionein 1X	3.16205	0
CXCL1	ILMN_1787897	chemokine (C-X-C motif) ligand 1 (melanoma growth stimulating activity alpha)	3.3129	0
S100A9	ILMN_1750974	S100 calcium binding protein A9	3.32819	0
S100A8	ILMN_1729801	S100 calcium binding protein A8	3.33186	0
MT1G	ILMN_1715401	metallothionein 1G	3.3495	0
ANGPTL4	ILMN_1707727	angiopoietin-like 4	3.67547	0
PAEP	ILMN_2389069	progestagen-associated endometrial protein	3.84064	0
FOSB	ILMN_1751607	FBJ murine osteosarcoma viral oncogene homolog B	3.87104	0
CCL2	ILMN_1720048	chemokine (C-C motif) ligand 2	4.01351	0
RARRES1	ILMN_1800091	retinoic acid receptor responder (tazarotene induced) 1	4.21027	0
MT1A	ILMN_1691156	metallothionein 1A	6.86441	0
MT2A	ILMN_1686664	metallothionein 2A	6.86828	0
IL8	ILMN_2184373	interleukin 8	9.5515	0
