# Supplementary material for: Transcription Analysis of the Myometrium of Labouring and Non-Labouring Women
Source: PLoS One. 2016 May 13;11(5):e0155413. doi: 10.1371/journal.pone.0155413 (PMC4866706; doi:10.1371/journal.pone.0155413)
Supplement: S3 File — (CSV) [file pone.0155413.s003.csv]

MCL Cluster	Gene	Probe	Expression in labouring samples compared to non-labouring
Cluster001	CCT6A	ILMN_1722502	Higher
Cluster001	TBRG4	ILMN_1783728	Higher
Cluster001	TMX2	ILMN_1799367	Higher
Cluster001	SEH1L	ILMN_1708619	Higher
Cluster001	XPO5	ILMN_1759495	Higher
Cluster001	NOC3L	ILMN_2187727	Higher
Cluster001	UBQLN4	ILMN_1789349	Higher
Cluster001	LYAR	ILMN_2221564	Higher
Cluster001	MGAT1	ILMN_1761912	Higher
Cluster001	IPO4	ILMN_1798172	Higher
Cluster001	ABCE1	ILMN_3207933	Higher
Cluster001	SRSF2	ILMN_1696407	Higher
Cluster001	SND1-IT1	ILMN_1655961	Higher
Cluster001	PFAS	ILMN_1755862	Higher
Cluster001	DPH2	ILMN_2375418	Higher
Cluster001	DNAJA1	ILMN_1672496	Higher
Cluster001	DDX56	ILMN_1679405	Higher
Cluster001	WDR12	ILMN_2045729	Higher
Cluster001	BZW1	ILMN_1666384	Higher
Cluster001	HAUS7	ILMN_2371700	Higher
Cluster001	PTRH2	ILMN_2311548	Higher
Cluster001	DDX39B	ILMN_1686626	Higher
Cluster001	SMAD3	ILMN_1682738	Higher
Cluster001	ZNF259	ILMN_1753790	Higher
Cluster001	BRMS1	ILMN_2398432	Higher
Cluster001	MKI67IP	ILMN_1786189	Higher
Cluster001	C13orf33	ILMN_1696048	Higher
Cluster001	TRMT1	ILMN_1812940	Higher
Cluster001	GRWD1	ILMN_1742166	Higher
Cluster001	MRPL32	ILMN_1749432	Higher
Cluster001	UBIAD1	ILMN_1651872	Higher
Cluster001	GRPEL1	ILMN_1670817	Higher
Cluster001	HSPA9	ILMN_1679209	Higher
Cluster001	KIAA0247	ILMN_2226917	Higher
Cluster001	RABGGTB	ILMN_1790354	Higher
Cluster001	NXF1	ILMN_1705783	Higher
Cluster001	C17orf70	ILMN_1711823	Higher
Cluster001	HMGXB3	ILMN_3250585	Higher
Cluster001	SLC25A22	ILMN_1687958	Higher
Cluster001	DHX15	ILMN_2168449	Higher
Cluster001	SNRPA1	ILMN_1715179	Higher
Cluster001	CCT8	ILMN_1717868	Higher
Cluster001	PUS7	ILMN_1779353	Higher
Cluster001	C3orf26	ILMN_2215545	Higher
Cluster001	DHX37	ILMN_2192683	Higher
Cluster001	CCT7	ILMN_2341793	Higher
Cluster001	SNORA61	ILMN_3245458	Higher
Cluster001	RRP12	ILMN_1767253	Higher
Cluster001	SLC43A3	ILMN_1658407	Higher
Cluster001	MTHFD1L	ILMN_1772521	Higher
Cluster001	TTC4	ILMN_1678140	Higher
Cluster001	EIF3B	ILMN_2379469	Higher
Cluster001	PPRC1	ILMN_1796210	Higher
Cluster001	SLC5A6	ILMN_1741054	Higher
Cluster001	CCDC86	ILMN_1792681	Higher
Cluster001	AEN	ILMN_1814282	Higher
Cluster001	STAT3	ILMN_2401978	Higher
Cluster001	DRAM1	ILMN_1669376	Higher
Cluster001	BOP1	ILMN_1715583	Higher
Cluster001	HSPA8	ILMN_3200330	Higher
Cluster001	MAK16	ILMN_1777139	Higher
Cluster001	EBNA1BP2	ILMN_1768127	Higher
Cluster001	WDR74	ILMN_1809866	Higher
Cluster001	CIRH1A	ILMN_1796235	Higher
Cluster001	UGDH	ILMN_1729563	Higher
Cluster001	NUS1	ILMN_1675542	Higher
Cluster001	GLIS3	ILMN_2402600	Higher
Cluster001	STIP1	ILMN_1789510	Higher
Cluster001	ATP1B3	ILMN_1783304	Higher
Cluster001	FAM57A	ILMN_1673899	Higher
Cluster001	CTPS1	ILMN_1783285	Higher
Cluster001	HSPA5	ILMN_1773865	Higher
Cluster001	BCL6	ILMN_1737314	Higher
Cluster001	DKC1	ILMN_1671257	Higher
Cluster001	SRSF1	ILMN_1795341	Higher
Cluster001	GNL2	ILMN_1761113	Higher
Cluster001	DNAJB9	ILMN_1773742	Higher
Cluster001	BYSL	ILMN_1682792	Higher
Cluster001	PIEZO1	ILMN_1752249	Higher
Cluster001	ZNF593	ILMN_1703441	Higher
Cluster001	SRM	ILMN_1661337	Higher
Cluster001	GNL3	ILMN_1806106	Higher
Cluster001	NAT10	ILMN_1705594	Higher
Cluster001	CCT2	ILMN_1679382	Higher
Cluster001	IMP4	ILMN_2156982	Higher
Cluster001	RPP40	ILMN_1810423	Higher
Cluster001	PRELID1	ILMN_2179652	Higher
Cluster001	AMD1	ILMN_1788462	Higher
Cluster001	MAP2K3	ILMN_1790534	Higher
Cluster001	PTPN1	ILMN_1681591	Higher
Cluster001	ELK1	ILMN_1654289	Higher
Cluster001	HSPH1	ILMN_1712888	Higher
Cluster001	LINC00312	ILMN_2052135	Higher
Cluster001	YRDC	ILMN_2061732	Higher
Cluster001	NXT1	ILMN_1760280	Higher
Cluster001	SNHG1	ILMN_3236713	Higher
Cluster001	LOC100506248	ILMN_1677906	Higher
Cluster001	NOP56	ILMN_2044832	Higher
Cluster001	MAT2A	ILMN_1737298	Higher
Cluster001	SCO2	ILMN_1701621	Higher
Cluster001	EFHD2	ILMN_1761463	Higher
Cluster001	DUSP6	ILMN_2396020	Higher
Cluster001	ANKLE2	ILMN_3249608	Higher
Cluster001	UCK2	ILMN_1768662	Higher
Cluster001	KIAA0020	ILMN_1665483	Higher
Cluster001	ALPK2	ILMN_1811238	Higher
Cluster001	NOP58	ILMN_1748476	Higher
Cluster001		ILMN_1688775	Higher
Cluster001	POLR1C	ILMN_1746686	Higher
Cluster001	SBNO2	ILMN_1808811	Higher
Cluster001	RCN1	ILMN_1800276	Higher
Cluster001	VTRNA1-3	ILMN_1819384	Higher
Cluster001	RANGAP1	ILMN_1662198	Higher
Cluster001	SNHG15	ILMN_1898124	Higher
Cluster001	ELL2	ILMN_1655930	Higher
Cluster001	NOS3	ILMN_1775224	Higher
Cluster001	HSP90AB1	ILMN_1673711	Higher
Cluster001	PUS1	ILMN_1662658	Higher
Cluster001	SERTAD1	ILMN_1794017	Higher
Cluster001	DDX21	ILMN_1735461	Higher
Cluster001	NOP2	ILMN_1723158	Higher
Cluster001	SRPRB	ILMN_1751072	Higher
Cluster001	PAICS	ILMN_1773760	Higher
Cluster001	TDG	ILMN_1777096	Higher
Cluster001	GTPBP4	ILMN_1742577	Higher
Cluster001	PAM16	ILMN_1763884	Higher
Cluster001	NPC1	ILMN_1713505	Higher
Cluster001	B4GALT1	ILMN_1766221	Higher
Cluster001		ILMN_1704055	Higher
Cluster001		ILMN_1780861	Higher
Cluster001	TOMM40	ILMN_1683475	Higher
Cluster001	SLC25A19	ILMN_1666553	Higher
Cluster001	METTL1	ILMN_3306997	Higher
Cluster001	UGCG	ILMN_1736939	Higher
Cluster001	PTBP1	ILMN_2333319	Higher
Cluster001	TEAD4	ILMN_1705301	Higher
Cluster001	WDR4	ILMN_1656628	Higher
Cluster001	HSPD1	ILMN_2381397	Higher
Cluster001	CHSY1	ILMN_1791576	Higher
Cluster001	SHC1	ILMN_1721022	Higher
Cluster001	BATF3	ILMN_1763207	Higher
Cluster001	SPHK1	ILMN_2357134	Higher
Cluster001	ZDHHC9	ILMN_1803824	Higher
Cluster001	EIF4A1	ILMN_1722900	Higher
Cluster001	LINC00152	ILMN_2143795	Higher
Cluster001	SGK1	ILMN_1702487	Higher
Cluster001	DUSP5	ILMN_1656501	Higher
Cluster001	IL4R	ILMN_1652185	Higher
Cluster001	UAP1	ILMN_1742461	Higher
Cluster001	SLC7A5	ILMN_1720373	Higher
Cluster001	HIF1A	ILMN_2379788	Higher
Cluster001	SIPA1L2	ILMN_1732923	Higher
Cluster001	IL24	ILMN_1774685	Higher
Cluster001	PDPN	ILMN_1670490	Higher
Cluster001	RUNX1	ILMN_1801504	Higher
Cluster001	UPP1	ILMN_1798256	Higher
Cluster001	SLC39A14	ILMN_1764629	Higher
Cluster001	CCL2	ILMN_1720048	Higher
Cluster002	TBXAS1	ILMN_2282641	Higher
Cluster002	ATF5	ILMN_1669113	Higher
Cluster002	ITGAM	ILMN_1685009	Higher
Cluster002	LINC00265	ILMN_3183620	Higher
Cluster002	TMEM154	ILMN_2088124	Higher
Cluster002	CCR1	ILMN_1678833	Higher
Cluster002	SLC7A7	ILMN_1810275	Higher
Cluster002	SEMA6B	ILMN_1712914	Higher
Cluster002	NCF4	ILMN_1785005	Higher
Cluster002	ARHGAP30	ILMN_1750805	Higher
Cluster002	FES	ILMN_1693650	Higher
Cluster002	GALK1	ILMN_1803194	Higher
Cluster002	CASP1	ILMN_2326509	Higher
Cluster002	R3HDM4	ILMN_1808202	Higher
Cluster002	LPXN	ILMN_1742789	Higher
Cluster002	SSH2	ILMN_1672834	Higher
Cluster002	H3F3C	ILMN_1769705	Higher
Cluster002	CORO1A	ILMN_1713749	Higher
Cluster002	SORL1	ILMN_2060115	Higher
Cluster002	FXYD5	ILMN_1704286	Higher
Cluster002	PRKCD	ILMN_1801105	Higher
Cluster002	CD53	ILMN_2413808	Higher
Cluster002	IRF1	ILMN_1708375	Higher
Cluster002	SPI1	ILMN_2392043	Higher
Cluster002	ABHD5	ILMN_1655702	Higher
Cluster002	FLOT2	ILMN_1726222	Higher
Cluster002	CD48	ILMN_2061043	Higher
Cluster002	FERMT3	ILMN_2366330	Higher
Cluster002	DOCK2	ILMN_1799725	Higher
Cluster002	PPP1R18	ILMN_1732967	Higher
Cluster002	FGD3	ILMN_1772686	Higher
Cluster002	SERPINB1	ILMN_1679133	Higher
Cluster002	PARVG	ILMN_1695851	Higher
Cluster002	HCK	ILMN_1791771	Higher
Cluster002	NPL	ILMN_1782070	Higher
Cluster002	CD52	ILMN_2208903	Higher
Cluster002	NCF2	ILMN_1796642	Higher
Cluster002	LYN	ILMN_1781155	Higher
Cluster002	MMD	ILMN_1733937	Higher
Cluster002	PGS1	ILMN_2075051	Higher
Cluster002	MMP25	ILMN_1717207	Higher
Cluster002	RBM47	ILMN_3224926	Higher
Cluster002	IFNGR1	ILMN_1675939	Higher
Cluster002	PGD	ILMN_1794165	Higher
Cluster002	ARHGAP9	ILMN_1663916	Higher
Cluster002	RHOG	ILMN_1739792	Higher
Cluster002	IFNGR2	ILMN_1764964	Higher
Cluster002	TYROBP	ILMN_1778977	Higher
Cluster002	GNA15	ILMN_1773963	Higher
Cluster002	CYTH4	ILMN_1660364	Higher
Cluster002	MXD1	ILMN_2214678	Higher
Cluster002	PLEK	ILMN_1795762	Higher
Cluster002	ITGB2	ILMN_1654396	Higher
Cluster002	HCST	ILMN_1699931	Higher
Cluster002	MAPKAPK3	ILMN_1732452	Higher
Cluster002	CYBA	ILMN_1744604	Higher
Cluster002	SIGLEC14	ILMN_3243061	Higher
Cluster002	SLC39A8	ILMN_1695316	Higher
Cluster002	MAFB	ILMN_1764709	Higher
Cluster002	ARHGDIB	ILMN_1678143	Higher
Cluster002	CHST15	ILMN_1670926	Higher
Cluster002	HK3	ILMN_1670302	Higher
Cluster002	WAS	ILMN_1760027	Higher
Cluster002	LILRA6	ILMN_3251658	Higher
Cluster002	IL18RAP	ILMN_1721762	Higher
Cluster002	LILRA2	ILMN_1716983	Higher
Cluster002	ASGR1	ILMN_1769013	Higher
Cluster002	CMTM7	ILMN_1698934	Higher
Cluster002	ACSL1	ILMN_1684585	Higher
Cluster002	CASP4	ILMN_1678454	Higher
Cluster002	TNFRSF1B	ILMN_1764788	Higher
Cluster002	NFE2	ILMN_1711786	Higher
Cluster002	CD93	ILMN_1704730	Higher
Cluster002	SIRPA	ILMN_1758146	Higher
Cluster002	VNN2	ILMN_1678939	Higher
Cluster002	RNF149	ILMN_1665877	Higher
Cluster002	LILRB2	ILMN_2312340	Higher
Cluster002	EMR2	ILMN_2353633	Higher
Cluster002	LAPTM5	ILMN_1772359	Higher
Cluster002	HCLS1	ILMN_1727402	Higher
Cluster002	ITGAX	ILMN_2254635	Higher
Cluster002	RAC2	ILMN_1709795	Higher
Cluster002	TREM1	ILMN_1688231	Higher
Cluster002	KYNU	ILMN_1746517	Higher
Cluster002	ALOX5AP	ILMN_1797875	Higher
Cluster002	ALOX5	ILMN_1680996	Higher
Cluster002	GCA	ILMN_1800602	Higher
Cluster002	SLC16A10	ILMN_1782938	Higher
Cluster002	FCGR2A	ILMN_1666932	Higher
Cluster002	FCER1G	ILMN_2123743	Higher
Cluster002	TNFRSF6B	ILMN_2331231	Higher
Cluster002	VCAN	ILMN_1687301	Higher
Cluster002	FBP1	ILMN_1728799	Higher
Cluster002	RNASE2	ILMN_1730628	Higher
Cluster002	PFKFB3	ILMN_2186061	Higher
Cluster002	LILRB3	ILMN_1784884	Higher
Cluster002	IFI30	ILMN_1807277	Higher
Cluster002	PRRX2	ILMN_1790338	Higher
Cluster002	TNFAIP6	ILMN_1785732	Higher
Cluster002	SLA	ILMN_2345898	Higher
Cluster002	CSF3R	ILMN_2371280	Higher
Cluster002	LCP1	ILMN_1662932	Higher
Cluster002	S100A12	ILMN_1748915	Higher
Cluster002	C1orf162	ILMN_1754894	Higher
Cluster002	SRGN	ILMN_1760347	Higher
Cluster002	PROK2	ILMN_1775257	Higher
Cluster002	FGR	ILMN_2368318	Higher
Cluster002	NAMPT	ILMN_1653871	Higher
Cluster002	SERPINA1	ILMN_2338452	Higher
Cluster002	FPR1	ILMN_2092118	Higher
Cluster002	SLC11A1	ILMN_1741165	Higher
Cluster002	LILRA3	ILMN_1661631	Higher
Cluster002	AQP9	ILMN_1715068	Higher
Cluster002	FCN1	ILMN_1668063	Higher
Cluster002	LILRA5	ILMN_2266595	Higher
Cluster002	C19orf59	ILMN_1762713	Higher
Cluster002	CXCL1	ILMN_1787897	Higher
Cluster002	S100A9	ILMN_1750974	Higher
Cluster002	S100A8	ILMN_1729801	Higher
Cluster003	MAMDC2	ILMN_1679391	Lower
Cluster003	PLCL1	ILMN_1718852	Lower
Cluster003	GPR161	ILMN_1773940	Lower
Cluster003	RERG	ILMN_1746359	Lower
Cluster003	TCEAL4	ILMN_2330341	Lower
Cluster003	PPP1R21	ILMN_3271092	Lower
Cluster003	AHNAK	ILMN_1714567	Lower
Cluster003	FKBP9L	ILMN_2089977	Lower
Cluster003	TSPAN18	ILMN_1699980	Lower
Cluster003	TCEAL3	ILMN_1749478	Lower
Cluster003	NGFRAP1	ILMN_1729208	Lower
Cluster003	C14orf132	ILMN_1713744	Lower
Cluster003	VCL	ILMN_1661674	Lower
Cluster003	NACAD	ILMN_1652246	Lower
Cluster003	SLC16A9	ILMN_1732410	Lower
Cluster003	JAZF1	ILMN_1682727	Lower
Cluster003	EEF2K	ILMN_1789171	Lower
Cluster003	CAMK2G	ILMN_1809695	Lower
Cluster003	SCARA3	ILMN_1654966	Lower
Cluster003	SYNJ2BP	ILMN_1697793	Lower
Cluster003	PLEKHH2	ILMN_1806752	Lower
Cluster003	ATL1	ILMN_2381476	Lower
Cluster003	RAB7B	ILMN_1771688	Lower
Cluster003	TMEM123	ILMN_1724139	Lower
Cluster003	MAP1LC3A	ILMN_1776188	Lower
Cluster003	OPTN	ILMN_2381899	Lower
Cluster003	MAGI2-AS3	ILMN_1769288	Lower
Cluster003	HIBADH	ILMN_1804150	Lower
Cluster003	AHNAK2	ILMN_1657111	Lower
Cluster003	MEF2D	ILMN_1763228	Lower
Cluster003	CUEDC1	ILMN_1676665	Lower
Cluster003	ADHFE1	ILMN_1702858	Lower
Cluster003	EFHC2	ILMN_1791302	Lower
Cluster003	HIBCH	ILMN_1656977	Lower
Cluster003	CCDC102A	ILMN_1796762	Lower
Cluster003	DBT	ILMN_1714990	Lower
Cluster003	ACOX2	ILMN_1685703	Lower
Cluster003	PEX2	ILMN_1743299	Lower
Cluster003	FEZ1	ILMN_1779071	Lower
Cluster003	RAB11FIP2	ILMN_2072541	Lower
Cluster004	TUFM	ILMN_1738369	Higher
Cluster004	TH1L	ILMN_1663954	Higher
Cluster004	CD83	ILMN_1780582	Higher
Cluster004	IER2	ILMN_1700584	Higher
Cluster004	ATP1A1	ILMN_1731783	Higher
Cluster004	APOLD1	ILMN_1723522	Higher
Cluster004		ILMN_1698404	Higher
Cluster004	SLC25A25	ILMN_1791728	Higher
Cluster004	GADD45B	ILMN_1718977	Higher
Cluster004	KLF6	ILMN_1735014	Higher
Cluster004	PPP1R15A	ILMN_1659936	Higher
Cluster004	MCL1	ILMN_1803988	Higher
Cluster004	CCNL1	ILMN_2094776	Higher
Cluster004	CLCF1	ILMN_1661197	Higher
Cluster004	ETS2	ILMN_1720158	Higher
Cluster004	PHLDA1	ILMN_1687978	Higher
Cluster004	TNFAIP3	ILMN_1702691	Higher
Cluster004	NR4A2	ILMN_1782305	Higher
Cluster004	EIF4A3	ILMN_1667043	Higher
Cluster004	BTG2	ILMN_1770085	Higher
Cluster004	RGS16	ILMN_1808226	Higher
Cluster004	SIK1	ILMN_1717639	Higher
Cluster004	BHLHE40	ILMN_1768534	Higher
Cluster004	ZFP36	ILMN_1720829	Higher
Cluster004	JUNB	ILMN_2086077	Higher
Cluster004	C11orf96	ILMN_1677402	Higher
Cluster004	NFKBIZ	ILMN_1719695	Higher
Cluster004	EGR1	ILMN_1762899	Higher
Cluster004	MYC	ILMN_1680618	Higher
Cluster004	CSRNP1	ILMN_1703123	Higher
Cluster004	ATF3	ILMN_2374865	Higher
Cluster004	TRIB1	ILMN_1803811	Higher
Cluster004	FOS	ILMN_1669523	Higher
Cluster004	FOSB	ILMN_1751607	Higher
Cluster005	C11orf48	ILMN_1739345	Higher
Cluster005	GPN2	ILMN_2205245	Higher
Cluster005	POLR2H	ILMN_1689445	Higher
Cluster005	FASTKD5	ILMN_1733377	Higher
Cluster005	EXOSC3	ILMN_1708936	Higher
Cluster005	ILF2	ILMN_1745172	Higher
Cluster005	SLC52A2	ILMN_2041577	Higher
Cluster005	GART	ILMN_1679476	Higher
Cluster005	PIGU	ILMN_1738263	Higher
Cluster005	NANS	ILMN_1815874	Higher
Cluster005	SEC61B	ILMN_1801852	Higher
Cluster005	TUBB	ILMN_1704750	Higher
Cluster005	RANBP1	ILMN_2109156	Higher
Cluster005	TMED5	ILMN_1803279	Higher
Cluster005	TRABD	ILMN_1755737	Higher
Cluster005	CRELD2	ILMN_1748707	Higher
Cluster005	RBM14	ILMN_1700604	Higher
Cluster005	NOD1	ILMN_2114422	Higher
Cluster005	PPP1R14B	ILMN_1659888	Higher
Cluster005	C19orf48	ILMN_1759184	Higher
Cluster005	RAN	ILMN_3307930	Higher
Cluster005	MAD2L2	ILMN_1669550	Higher
Cluster005	UBE2S	ILMN_1808591	Higher
Cluster005	SHMT2	ILMN_1661264	Higher
Cluster005	GGCT	ILMN_2101526	Higher
Cluster005	DDX39A	ILMN_1747303	Higher
Cluster005	NME1	ILMN_1741133	Higher
Cluster005	MANF	ILMN_2183510	Higher
Cluster005	TIMP1	ILMN_1711566	Higher
Cluster005	WISP1	ILMN_1713499	Higher
Cluster006	FEN1	ILMN_2160929	Higher
Cluster006	TIMELESS	ILMN_1735093	Higher
Cluster006	DNMT1	ILMN_1760201	Higher
Cluster006	CCNB2	ILMN_1801939	Higher
Cluster006	CDCA5	ILMN_1683450	Higher
Cluster006	TYMS	ILMN_1806040	Higher
Cluster006	CDKN3	ILMN_1666305	Higher
Cluster006	CENPN	ILMN_1720526	Higher
Cluster006	MCM6	ILMN_1798654	Higher
Cluster006	PTTG3P	ILMN_2049021	Higher
Cluster006	UHRF1	ILMN_1786065	Higher
Cluster006	PRC1	ILMN_1728934	Higher
Cluster006	PTTG1	ILMN_2042771	Higher
Cluster006	NUSAP1	ILMN_1726720	Higher
Cluster006	UBE2C	ILMN_2301083	Higher
Cluster006	MARCO	ILMN_1731503	Higher
Cluster006	TOP2A	ILMN_1686097	Higher
Cluster006	LXN	ILMN_1723962	Higher
Cluster006	CDC20	ILMN_1663390	Higher
Cluster007	HNRNPM	ILMN_3269405	Higher
Cluster007	OSBPL5	ILMN_1802151	Higher
Cluster007	MAMLD1	ILMN_1680856	Higher
Cluster007	PCED1A	ILMN_1676302	Higher
Cluster007	PITPNC1	ILMN_1670638	Higher
Cluster007	HLX	ILMN_2087646	Higher
Cluster007	SEMA4B	ILMN_1672589	Higher
Cluster007	DHRS3	ILMN_1752478	Higher
Cluster007	NFIL3	ILMN_1707312	Higher
Cluster007	STARD13	ILMN_2341254	Higher
Cluster007	IL1R1	ILMN_1810584	Higher
Cluster007	CRISPLD2	ILMN_1790689	Higher
Cluster007	MIDN	ILMN_1746408	Higher
Cluster007	LRRC32	ILMN_2129161	Higher
Cluster007	KCNK3	ILMN_1768483	Higher
Cluster007	CEBPD	ILMN_1782050	Higher
Cluster007	SLC2A3	ILMN_1775708	Higher
Cluster007	ADAMTS9	ILMN_1805543	Higher
Cluster008	APCDD1L	ILMN_1689431	Lower
Cluster008	GCOM1	ILMN_1674151	Lower
Cluster008	SLIT2	ILMN_1676449	Lower
Cluster008	C5orf4	ILMN_1728742	Lower
Cluster008	PPP2R2C	ILMN_2401344	Lower
Cluster008	RASSF2	ILMN_1709683	Lower
Cluster008	ECM2	ILMN_2228938	Lower
Cluster008	ARHGEF37	ILMN_1795300	Lower
Cluster008	KCNIP3	ILMN_1744403	Lower
Cluster008	MFAP5	ILMN_1733415	Lower
Cluster008	PIK3R1	ILMN_1760303	Lower
Cluster008	GYG2	ILMN_2319424	Lower
Cluster008	NFIA	ILMN_1758049	Lower
Cluster008	DCLK1	ILMN_2165354	Lower
Cluster008	WT1	ILMN_1802174	Lower
Cluster009	ARID3A	ILMN_1670130	Higher
Cluster009	EFNA1	ILMN_2371055	Higher
Cluster009	EZR	ILMN_1795937	Higher
Cluster009	PABPC1L	ILMN_3303612	Higher
Cluster009	SKIDA1	ILMN_1773002	Higher
Cluster009	OLR1	ILMN_1723035	Higher
Cluster009	ASCL2	ILMN_1723412	Higher
Cluster009	CLIC3	ILMN_1796423	Higher
Cluster009	PLAC8	ILMN_2093343	Higher
Cluster009	H19	ILMN_2148527	Higher
Cluster009	HPGD	ILMN_2166457	Higher
Cluster009	KRT19	ILMN_1730777	Higher
Cluster009	FSTL3	ILMN_1730670	Higher
Cluster009	COL17A1	ILMN_1651282	Higher
Cluster010	TPM1	ILMN_2360710	Lower
Cluster010	MAP1B	ILMN_1680154	Lower
Cluster010	TCEA1	ILMN_2357770	Lower
Cluster010	PPP1R12B	ILMN_2379375	Lower
Cluster010	GNG12	ILMN_1673380	Lower
Cluster010	UBE2G1	ILMN_1814465	Lower
Cluster010	EIF4G2	ILMN_2279635	Lower
Cluster010	ACADM	ILMN_1778104	Lower
Cluster010	ZAK	ILMN_1698803	Lower
Cluster010	AIDA	ILMN_1659752	Lower
Cluster010	SEC23A	ILMN_1790311	Lower
Cluster010	PPM1A	ILMN_2410516	Lower
Cluster010	MATR3	ILMN_2411076	Lower
Cluster010	GTF2IP1	ILMN_2208158	Lower
Cluster011	CLEC4A	ILMN_2399363	Higher
Cluster011	MRPL17	ILMN_1797933	Higher
Cluster011	BAZ1A	ILMN_1742230	Higher
Cluster011	CECR5	ILMN_1654690	Higher
Cluster011	SEC23B	ILMN_1657483	Higher
Cluster011	CD59	ILMN_1724789	Higher
Cluster011	IRAK3	ILMN_1661695	Higher
Cluster011	ATP6V0B	ILMN_1721391	Higher
Cluster011	MLKL	ILMN_1667825	Higher
Cluster011	GSTO1	ILMN_2227573	Higher
Cluster011	MTFP1	ILMN_2355665	Higher
Cluster011	PLAUR	ILMN_1691508	Higher
Cluster011	TYMP	ILMN_2109708	Higher
Cluster012	LINGO2	ILMN_1695978	Lower
Cluster012	FABP3	ILMN_2136971	Lower
Cluster012	PYGB	ILMN_1778360	Lower
Cluster012	CLIP3	ILMN_1789733	Lower
Cluster012	CNN1	ILMN_1810054	Lower
Cluster012	SLC25A23	ILMN_1679949	Lower
Cluster012	NCS1	ILMN_1756784	Lower
Cluster012	DES	ILMN_1698995	Lower
Cluster012	SLC25A4	ILMN_2211780	Lower
Cluster012	RBPMS2	ILMN_1808238	Lower
Cluster012	TUBB2A	ILMN_2038775	Lower
Cluster012	JPH2	ILMN_1717519	Lower
Cluster012	CKB	ILMN_1671478	Lower
Cluster013	SLC24A6	ILMN_1701655	Higher
Cluster013	ALG8	ILMN_1685413	Higher
Cluster013	H2AFY	ILMN_2373495	Higher
Cluster013	SLC43A2	ILMN_1787127	Higher
Cluster013	TBC1D2	ILMN_1769876	Higher
Cluster013	PCNX	ILMN_1740010	Higher
Cluster013	CNDP2	ILMN_1726769	Higher
Cluster013	CARD9	ILMN_1712532	Higher
Cluster013	CXCL16	ILMN_1728478	Higher
Cluster013	CTSB	ILMN_2359742	Higher
Cluster013	MAPK13	ILMN_1749327	Higher
Cluster013	CTSL1	ILMN_2374036	Higher
Cluster014	PIGA	ILMN_1705985	Higher
Cluster014	TNFRSF10B	ILMN_1699265	Higher
Cluster014	CHIC2	ILMN_1679428	Higher
Cluster014	PTPRE	ILMN_2383611	Higher
Cluster014	CXCL2	ILMN_1682636	Higher
Cluster014	BCL3	ILMN_1710514	Higher
Cluster014	ITPRIP	ILMN_3239181	Higher
Cluster014	TMEM2	ILMN_1784661	Higher
Cluster014	CEBPB	ILMN_1693014	Higher
Cluster014	SOD2	ILMN_2336781	Higher
Cluster014	IL6	ILMN_1699651	Higher
Cluster015	MYH11	ILMN_2368834	Lower
Cluster015	MYL9	ILMN_1776953	Lower
Cluster015	NACC2	ILMN_1882590	Lower
Cluster015	MSRB3	ILMN_1779333	Lower
Cluster015	SBDS	ILMN_1765725	Lower
Cluster015	TAGLN	ILMN_2400935	Lower
Cluster015	CTXN1	ILMN_1759766	Lower
Cluster015	AMZ2	ILMN_1801606	Lower
Cluster015	ANAPC15	ILMN_1726104	Lower
Cluster015	IAH1	ILMN_2217329	Lower
Cluster015	PDLIM7	ILMN_1814985	Lower
Cluster016	HSD17B7	ILMN_1728048	Higher
Cluster016	PIM3	ILMN_1707748	Higher
Cluster016	B4GALT3	ILMN_1692267	Higher
Cluster016	CEACAM1	ILMN_1716815	Higher
Cluster016	ACSL4	ILMN_1683598	Higher
Cluster016	HMOX1	ILMN_1800512	Higher
Cluster016	MT1IP	ILMN_2136089	Higher
Cluster016	MT1G	ILMN_1715401	Higher
Cluster016	MT1A	ILMN_1691156	Higher
Cluster016	MT2A	ILMN_1686664	Higher
Cluster017	SYNM	ILMN_1712075	Lower
Cluster017	MST4	ILMN_1676159	Lower
Cluster017	CCDC6	ILMN_1745904	Lower
Cluster017	PDLIM3	ILMN_2230025	Lower
Cluster017	FILIP1	ILMN_1657039	Lower
Cluster017	CALM1	ILMN_1778242	Lower
Cluster017	REEP1	ILMN_1733746	Lower
Cluster017	SCRN1	ILMN_1756439	Lower
Cluster017	FAT1	ILMN_3247578	Lower
Cluster017	CORO1C	ILMN_1745954	Lower
Cluster018	WNT2	ILMN_1694011	Higher
Cluster018	B4GALT5	ILMN_1685824	Higher
Cluster018	LITAF	ILMN_1713934	Higher
Cluster018	NCOA7	ILMN_1687768	Higher
Cluster018	CD55	ILMN_1800540	Higher
Cluster018	NFKBIA	ILMN_1773154	Higher
Cluster018	G0S2	ILMN_1691846	Higher
Cluster018	OSM	ILMN_1780546	Higher
Cluster018	IL1B	ILMN_1775501	Higher
Cluster018	IL8	ILMN_2184373	Higher
Cluster019	RPL23A	ILMN_1788607	Higher
Cluster019	LPCAT3	ILMN_1805225	Higher
Cluster019	MARCKSL1	ILMN_1714433	Higher
Cluster019	TRAFD1	ILMN_1758250	Higher
Cluster019	CDC25B	ILMN_2338323	Higher
Cluster019	TNFRSF1A	ILMN_1685005	Higher
Cluster019	RPS2P32	ILMN_3294222	Higher
Cluster019	MT1E	ILMN_1662640	Higher
Cluster019	MT1M	ILMN_1657435	Higher
Cluster019	MT1E	ILMN_2173611	Higher
Cluster020	SFXN4	ILMN_1658437	Higher
Cluster020	CXXC1	ILMN_1691276	Higher
Cluster020	SCAMP3	ILMN_1793712	Higher
Cluster020	FKBP4	ILMN_1782045	Higher
Cluster020	EIF2B5	ILMN_1688534	Higher
Cluster020	PUF60	ILMN_1779404	Higher
Cluster020	SDHAF2	ILMN_3238633	Higher
Cluster020	GATAD2A	ILMN_1673682	Higher
Cluster020	NCLN	ILMN_3237632	Higher
Cluster020	BMS1	ILMN_1772713	Higher
Cluster021	SNRPF	ILMN_1678966	Higher
Cluster021		ILMN_3212373	Higher
Cluster021	C1QBP	ILMN_1668996	Higher
Cluster021	MRPL12	ILMN_1699603	Higher
Cluster021	NHP2	ILMN_2365544	Higher
Cluster021	LSM7	ILMN_1678165	Higher
Cluster021	RPS24	ILMN_2399893	Higher
Cluster021	SLFN11	ILMN_1752520	Higher
Cluster021	MT1X	ILMN_1775170	Higher
Cluster022	ACO1	ILMN_1750800	Higher
Cluster022	CYP1B1	ILMN_1693338	Higher
Cluster022	CXCL12	ILMN_1791447	Higher
Cluster022	LRG1	ILMN_1805228	Higher
Cluster022	CXCL5	ILMN_2171384	Higher
Cluster022	DIO3	ILMN_2075067	Higher
Cluster022	CXCL6	ILMN_1779234	Higher
Cluster022	DIO2	ILMN_1737650	Higher
Cluster022	CHI3L1	ILMN_3307868	Higher
Cluster023	PPME1	ILMN_1732772	Higher
Cluster023	YWHAG	ILMN_2228809	Higher
Cluster023	PHLDB2	ILMN_2179778	Higher
Cluster023	CHFR	ILMN_1653828	Higher
Cluster023	HSPA4	ILMN_2395043	Higher
Cluster023	ZSWIM4	ILMN_2150654	Higher
Cluster023	LMCD1	ILMN_1754969	Higher
Cluster023	ANKRD1	ILMN_1716264	Higher
Cluster023	HBEGF	ILMN_2121408	Higher
Cluster024	SEPT7L	ILMN_1691402	Lower
Cluster024	PPFIBP1	ILMN_1806320	Lower
Cluster024	GTF2H5	ILMN_1739497	Lower
Cluster024	UBE2V1	ILMN_3224290	Lower
Cluster024	PRMT2	ILMN_2259119	Lower
Cluster024	VPS13C	ILMN_2398865	Lower
Cluster024	CDC27	ILMN_3287952	Lower
Cluster024	PSMC1	ILMN_1710406	Lower
Cluster024	CRBN	ILMN_1668582	Lower
Cluster025	PCCA	ILMN_1714384	Higher
Cluster025	IRX3	ILMN_1811468	Higher
Cluster025	RASD1	ILMN_1740426	Higher
Cluster025	CD24	ILMN_2060413	Higher
Cluster025	CCL20	ILMN_1657234	Higher
Cluster025	NAPSB	ILMN_2109416	Higher
Cluster025	LCN2	ILMN_1692223	Higher
Cluster025	DEFB1	ILMN_1686573	Higher
Cluster025	PAEP	ILMN_2389069	Higher
Cluster026	SMTN	ILMN_1785618	Lower
Cluster026	RRAS	ILMN_1780825	Lower
Cluster026	MYO1C	ILMN_1812616	Lower
Cluster026	TGFB1I1	ILMN_2389876	Lower
Cluster026	OCRL	ILMN_2382121	Lower
Cluster026	ADD1	ILMN_2356786	Lower
Cluster026	TLN1	ILMN_1696643	Lower
Cluster026	ZNF358	ILMN_1662340	Lower
Cluster028	HEXB	ILMN_1806692	Higher
Cluster028	HN1	ILMN_2384591	Higher
Cluster028	HLA-G	ILMN_1656670	Higher
Cluster028	EBI3	ILMN_1802653	Higher
Cluster028	ISM2	ILMN_2405264	Higher
Cluster028	S100P	ILMN_1801216	Higher
Cluster028	PRG2	ILMN_1729314	Higher
Cluster028	ABP1	ILMN_1731433	Higher
Cluster029	TXNDC17	ILMN_1659437	Higher
Cluster029	ATL3	ILMN_1751086	Higher
Cluster029	AGTRAP	ILMN_1802458	Higher
Cluster029	TPM3	ILMN_1660775	Higher
Cluster029	SPCS3	ILMN_3307700	Higher
Cluster029	TUBA1C	ILMN_3251341	Higher
Cluster029	SRPX2	ILMN_1676213	Higher
Cluster029	CCDC109B	ILMN_1801766	Higher
Cluster030	LEPRE1	ILMN_1664294	Higher
Cluster030	TTLL12	ILMN_1663113	Higher
Cluster030	P4HB	ILMN_1719303	Higher
Cluster030	H2AFX	ILMN_1785756	Higher
Cluster030	SURF4	ILMN_1690761	Higher
Cluster030	LMNB2	ILMN_1708101	Higher
Cluster030	SERPINH1	ILMN_1751028	Higher
Cluster031	CBX7	ILMN_1657361	Lower
Cluster031	KCNB1	ILMN_1711092	Lower
Cluster031	FAM176C	ILMN_1695959	Lower
Cluster031	ZBTB4	ILMN_2097793	Lower
Cluster031	SETBP1	ILMN_1720513	Lower
Cluster031	TNFSF12	ILMN_1683700	Lower
Cluster031	B3GNT1	ILMN_1715384	Lower
Cluster032	ADSL	ILMN_1790757	Higher
Cluster032	HPRT1	ILMN_2056975	Higher
Cluster032	FKBP1A	ILMN_1702237	Higher
Cluster032	DNAJB11	ILMN_1753243	Higher
Cluster032	GFPT2	ILMN_1709674	Higher
Cluster032	PNP	ILMN_2172174	Higher
Cluster032	ANGPTL4	ILMN_1707727	Higher
Cluster033	AIMP2	ILMN_1673252	Higher
Cluster033	FAM96B	ILMN_1779813	Higher
Cluster033	SLC35B1	ILMN_1727840	Higher
Cluster033	EMC6	ILMN_1758674	Higher
Cluster033	ARPC5L	ILMN_2043816	Higher
Cluster033	BOLA2	ILMN_1659343	Higher
Cluster033	MRPS12	ILMN_2371964	Higher
Cluster034	PPP1R12C	ILMN_1685286	Lower
Cluster034	SPTAN1	ILMN_2095133	Lower
Cluster034	MAP1A	ILMN_1701558	Lower
Cluster034	AGBL5	ILMN_2308689	Lower
Cluster034	ITPK1	ILMN_1715674	Lower
Cluster034	LOC92249	ILMN_1902658	Lower
Cluster034	ACTR1B	ILMN_1695821	Lower
Cluster035	EML3	ILMN_1772644	Higher
Cluster035	RRBP1	ILMN_2360784	Higher
Cluster035	SEC61A1	ILMN_1659564	Higher
Cluster035	CMIP	ILMN_1738075	Higher
Cluster035	PITPNM1	ILMN_1653220	Higher
Cluster035	RCC2	ILMN_3176090	Higher
Cluster036	SMOX	ILMN_1775380	Higher
Cluster036	PRRX1	ILMN_1739496	Higher
Cluster036	PDE4B	ILMN_2340259	Higher
Cluster036	TFRC	ILMN_1674243	Higher
Cluster036	SLC7A2	ILMN_1781400	Higher
Cluster036	RDH10	ILMN_1714335	Higher
Cluster037	PALMD	ILMN_3307906	Lower
Cluster037	SYNPO2	ILMN_1791494	Lower
Cluster037	PFN2	ILMN_1775448	Lower
Cluster037	DCAF6	ILMN_1670000	Lower
Cluster037	GYG1	ILMN_2230862	Lower
Cluster037	BCL2L2	ILMN_1746561	Lower
Cluster038	ST3GAL1	ILMN_1683313	Higher
Cluster038	C5AR1	ILMN_1689836	Higher
Cluster038	STC1	ILMN_1758164	Higher
Cluster038	SOCS3	ILMN_1781001	Higher
Cluster038	GADD45A	ILMN_2052208	Higher
Cluster038	PIM1	ILMN_1815023	Higher
Cluster039	RNF144A	ILMN_1777660	Higher
Cluster039	OLFML2B	ILMN_1765557	Higher
Cluster039	TMEM91	ILMN_2211065	Higher
Cluster039	PAFAH1B3	ILMN_1748093	Higher
Cluster039	RPS2	ILMN_3199916	Higher
Cluster039	WDR86	ILMN_1700248	Higher
Cluster040	CCDC53	ILMN_1715569	Lower
Cluster040	PPCS	ILMN_2396996	Lower
Cluster040	ESD	ILMN_1720285	Lower
Cluster040	LYRM5	ILMN_1744534	Lower
Cluster040	GGPS1	ILMN_1692276	Lower
Cluster041	AP3S1	ILMN_1658911	Lower
Cluster041	C11orf67	ILMN_1779163	Lower
Cluster041	NGRN	ILMN_1660345	Lower
Cluster041	MPC1	ILMN_1666967	Lower
Cluster041	ZFAND6	ILMN_1778803	Lower
Cluster042	LMOD1	ILMN_1680948	Lower
Cluster042	GSN	ILMN_1801043	Lower
Cluster042	KCNH2	ILMN_1739987	Lower
Cluster042	SLC8A2	ILMN_1698846	Lower
Cluster042	MORN5	ILMN_1748642	Lower
Cluster043	TMEM14A	ILMN_1785191	Lower
Cluster043	TCEAL8	ILMN_2402272	Lower
Cluster043	TCEAL7	ILMN_1753525	Lower
Cluster043	LYPLAL1	ILMN_1682935	Lower
Cluster043	ARMCX6	ILMN_1716026	Lower
Cluster044	MED28	ILMN_1749821	Higher
Cluster044	RPF2	ILMN_1664167	Higher
Cluster044	YARS	ILMN_1766010	Higher
Cluster044	GSPT1	ILMN_1750130	Higher
Cluster044	MTHFD2	ILMN_1674706	Higher
Cluster045	C1orf21	ILMN_1797735	Lower
Cluster045	RAB40B	ILMN_2230566	Lower
Cluster045	SNX1	ILMN_2365484	Lower
Cluster045	CRTAP	ILMN_1720484	Lower
Cluster045	SAP18	ILMN_1752793	Lower
Cluster046	RAB24	ILMN_1677843	Higher
Cluster046	SEMA4D	ILMN_1687533	Higher
Cluster046		ILMN_1707434	Higher
Cluster046	SLC25A37	ILMN_1715969	Higher
Cluster046		ILMN_1802808	Higher
Cluster047	FAM49B	ILMN_2122374	Higher
Cluster047	IL13RA1	ILMN_1768505	Higher
Cluster047	CPD	ILMN_1703074	Higher
Cluster047	DSE	ILMN_1706498	Higher
Cluster047	MFSD1	ILMN_1789751	Higher
Cluster048	YIPF1	ILMN_2052163	Higher
Cluster048	LGALS8	ILMN_2353358	Higher
Cluster048	RHBDF2	ILMN_1691717	Higher
Cluster048	ATP6V1B2	ILMN_1787705	Higher
Cluster048	HAVCR2	ILMN_1693826	Higher
Cluster049	TNFSF13B	ILMN_2066858	Higher
Cluster049	LY86	ILMN_1807825	Higher
Cluster049	CD14	ILMN_2396444	Higher
Cluster049	CD86	ILMN_1714602	Higher
Cluster049	VAMP8	ILMN_2190084	Higher
Cluster050	COL4A6	ILMN_1675857	Lower
Cluster050	BAG2	ILMN_3244893	Lower
Cluster050	COL4A5	ILMN_1742534	Lower
Cluster050	ZNF704	ILMN_1849186	Lower
Cluster050	CIDEC	ILMN_2174437	Lower
Cluster051	C7	ILMN_1687848	Lower
Cluster051	ITM2A	ILMN_2076600	Lower
Cluster051	AKR1C2	ILMN_2412336	Lower
Cluster051	AKR1C4	ILMN_1687757	Lower
Cluster051	NFIB	ILMN_1848552	Lower
Cluster052	TPST1	ILMN_1651950	Higher
Cluster052	MAP3K5	ILMN_1726547	Higher
Cluster052	ANPEP	ILMN_1763837	Higher
Cluster052	BASP1	ILMN_1651826	Higher
Cluster052	PRDM1	ILMN_1655077	Higher
Cluster053	CCBP2	ILMN_1763127	Higher
Cluster053	TOM1	ILMN_2082314	Higher
Cluster053	HILPDA	ILMN_1659990	Higher
Cluster053	IL1R2	ILMN_1772131	Higher
Cluster053	ADM	ILMN_1708934	Higher
Cluster054	LINC00478	ILMN_1690703	Lower
Cluster054	CYBRD1	ILMN_2087692	Lower
Cluster054	CTDSPL	ILMN_2392189	Lower
Cluster054	PPP3CB	ILMN_1802669	Lower
Cluster054	MYO9A	ILMN_2173919	Lower
Cluster055	TMEM208	ILMN_1700419	Higher
Cluster055	KDELR2	ILMN_1724293	Higher
Cluster055	IKBIP	ILMN_1701402	Higher
Cluster055	STEAP1	ILMN_1663575	Higher
Cluster055	RARRES1	ILMN_1800091	Higher
Cluster056	MATN2	ILMN_1698685	Lower
Cluster056	MSX1	ILMN_1777397	Lower
Cluster056	FXYD6	ILMN_1768812	Lower
Cluster056	MMP23B	ILMN_2193325	Lower
Cluster056	MMP23B	ILMN_1790052	Lower
Cluster057	RGS19	ILMN_1677085	Higher
Cluster057	ADA	ILMN_1803686	Higher
Cluster057	CYTH1	ILMN_1694084	Higher
Cluster057	C17orf62	ILMN_1750401	Higher
Cluster057	TCIRG1	ILMN_1711994	Higher
Cluster058	DCP2	ILMN_1669905	Higher
Cluster058	TMEM167A	ILMN_3251560	Higher
Cluster058	ME2	ILMN_2048636	Higher
Cluster058	OSTC	ILMN_3236156	Higher
Cluster058	ATF6	ILMN_1703471	Higher
Cluster059	DAAM1	ILMN_1787251	Lower
Cluster059	RAI2	ILMN_1760574	Lower
Cluster059	TJAP1	ILMN_1743763	Lower
Cluster059	DPP6	ILMN_1712506	Lower
Cluster059	JPH1	ILMN_1693985	Lower
Cluster060	AKAP13	ILMN_1752247	Lower
Cluster060	DSTN	ILMN_1794294	Lower
Cluster060	CCNY	ILMN_2261784	Lower
Cluster060	UBE2H	ILMN_1757644	Lower
Cluster060	RORA	ILMN_2322498	Lower
Cluster064	PPIAL4G	ILMN_3225941	Higher
Cluster064	IMPDH1	ILMN_1676515	Higher
Cluster064	IFITM2	ILMN_1673352	Higher
Cluster064	AP2S1	ILMN_1809957	Higher
Cluster065	DERL2	ILMN_1761969	Higher
Cluster065	DPAGT1	ILMN_1692760	Higher
Cluster065	HSP90B1	ILMN_2096116	Higher
Cluster065	SDF2L1	ILMN_1749213	Higher
Cluster066	LMO3	ILMN_1813295	Lower
Cluster066	EDNRA	ILMN_1796629	Lower
Cluster066	MEIS1	ILMN_1705685	Lower
Cluster066	KIAA1737	ILMN_1788347	Lower
Cluster067	AKR1C3	ILMN_1713124	Lower
Cluster067	FAM13B	ILMN_3258795	Lower
Cluster067	GJC2	ILMN_1723048	Lower
Cluster067	FEZ2	ILMN_1739586	Lower
Cluster068	MXRA7	ILMN_1743836	Lower
Cluster068	CCPG1	ILMN_1794190	Lower
Cluster068	TMEM59	ILMN_1792508	Lower
Cluster068	PRSS23	ILMN_1797776	Lower
Cluster069	GLA	ILMN_1766637	Higher
Cluster069	MERTK	ILMN_2138589	Higher
Cluster069	VSIG4	ILMN_1669409	Higher
Cluster069	CD163	ILMN_1722622	Higher
Cluster070	RNASE4	ILMN_2408572	Lower
Cluster070	DYNC2LI1	ILMN_1811836	Lower
Cluster070	ANG	ILMN_2294976	Lower
Cluster070	ATRAID	ILMN_2386016	Lower
Cluster071	NR2F2	ILMN_2094360	Lower
Cluster071	EMX2	ILMN_2187746	Lower
Cluster071	PNMA1	ILMN_1770850	Lower
Cluster071	MMP28	ILMN_2399016	Lower
Cluster072	SUMO2	ILMN_1760338	Lower
Cluster072	CHMP5	ILMN_2094166	Lower
Cluster072	CNBP	ILMN_1769319	Lower
Cluster072	SRP9	ILMN_1708627	Lower
Cluster073	RPS19	ILMN_1784717	Higher
Cluster073	GALE	ILMN_1792168	Higher
Cluster073	PNKD	ILMN_1774604	Higher
Cluster073	PTGES	ILMN_1713829	Higher
Cluster074	RAB9B	ILMN_1679092	Lower
Cluster074	FAM129A	ILMN_1810725	Lower
Cluster074	SOCS2	ILMN_1798926	Lower
Cluster074		ILMN_1699188	Lower
Cluster075	PDXP	ILMN_1736441	Higher
Cluster075	LDHA	ILMN_1807106	Higher
Cluster075	ENO1	ILMN_1710756	Higher
Cluster075	PLOD2	ILMN_1771599	Higher
Cluster076	RPS7	ILMN_2070072	Higher
Cluster076	SNORA67	ILMN_3247018	Higher
Cluster076	RPL29	ILMN_1771051	Higher
Cluster076	CCL23	ILMN_1686109	Higher
Cluster077	ZYG11B	ILMN_1656676	Lower
Cluster077	LARGE	ILMN_1662038	Lower
Cluster077	FNBP1	ILMN_1797342	Lower
Cluster077	SLMAP	ILMN_1783120	Lower
Cluster078	YPEL5	ILMN_1711069	Lower
Cluster078	PCMTD1	ILMN_1737426	Lower
Cluster078	CD27-AS1	ILMN_3237319	Lower
Cluster078	ARL14EP	ILMN_1767642	Lower
Cluster079	CD151	ILMN_1661589	Lower
Cluster079	SDHC	ILMN_3242551	Lower
Cluster079	HOXA10	ILMN_1770247	Lower
Cluster079	GNAQ	ILMN_1659923	Lower
Cluster080	MXD4	ILMN_1756541	Lower
Cluster080	TRNP1	ILMN_1695946	Lower
Cluster080	TUBG2	ILMN_1701052	Lower
Cluster080	NPEPL1	ILMN_1724194	Lower
Cluster082	HNRNPK	ILMN_1701753	Lower
Cluster082	LBR	ILMN_1810418	Lower
Cluster082	NCOR1P1	ILMN_2044027	Lower
Cluster082	CLUAP1	ILMN_1774974	Lower
Cluster083	CERS6	ILMN_1767662	Lower
Cluster083	CDK6	ILMN_1802615	Lower
Cluster083	DCAF8	ILMN_3244963	Lower
Cluster083	ZNF471	ILMN_1786079	Lower
Cluster084	LYRM2	ILMN_1703132	Lower
Cluster084	NTAN1	ILMN_1801864	Lower
Cluster084	TMCO3	ILMN_2220739	Lower
Cluster084	FAM165B	ILMN_3238845	Lower
Cluster085	FAM110D	ILMN_2116299	Higher
Cluster085	ZNF385D	ILMN_1710268	Higher
Cluster085	RPL34	ILMN_1774823	Higher
Cluster085	DARC	ILMN_1723684	Higher
